# Supplementary material for: Proteomic analysis of cellular soluble proteins from human bronchial smooth muscle cells by combining nondenaturing micro 2DE and quantitative LC‐MS/MS. 1. Preparation of more than 4000 native protein maps
Source: Electrophoresis. 2015 Jun 17;36(15):1711–23. doi: 10.1002/elps.201400573 (PMC6084315; doi:10.1002/elps.201400573)
Supplement: Supplementary file 1 — Table S1. [file ELPS-36-1711-s001.xlsx]

## Sheet: all spots
Supporting Information Table 1. Summary of the protein assignment by nano-UPLC-HDMSE.
1) The rectangular 30 mm × 40 mm gel area shown in Fig. 1A was cut into 972 gel pieces. The analysis of each of the gel pieces by nano-UPLC-HDMSE provided the assignment of 2-280 (average about 80) proteins, together with the information on their quantities. All the data obtained from 967 gel pieces (squares) were sorted by “protein entry name” as the first priority, and “protein quantity ng on c…
2) The assigned protein species were numbered in alphabetical order from 1 to 4323.
assigned square number1)	protein entry name	protein accession number	protein name	protein score	false positive rate (%)	average mass (including signal and propeptides)	number of matched product ions	number of matched peptides	number of expected digested peptides	sequence coverage (%)	protein quantity fmol on column	protein quantity ng on column	number of assigned protein2)
771	1433B_HUMAN	P31946	14 3 3 protein beta alpha OS Homo sapiens GN YWHAB PE 1 SV 3	8163.08	0	28196.5	268	17	22	62.6	179.686	5.0665	1
764	1433B_HUMAN	P31946	14 3 3 protein beta alpha OS Homo sapiens GN YWHAB PE 1 SV 3	25797	0	28196.5	290	16	22	60.16	159.142	4.4873
818	1433B_HUMAN	P31946	14 3 3 protein beta alpha OS Homo sapiens GN YWHAB PE 1 SV 3	21042.6	0	28196.5	205	11	22	41.46	153.035	4.3151
762	1433B_HUMAN	P31946	14 3 3 protein beta alpha OS Homo sapiens GN YWHAB PE 1 SV 3	19819.1	0	28196.5	291	17	22	63.01	148.353	4.183
775	1433B_HUMAN	P31946	14 3 3 protein beta alpha OS Homo sapiens GN YWHAB PE 1 SV 3	34367.8	0	28196.5	257	16	22	58.94	146.329	4.126
817	1433B_HUMAN	P31946	14 3 3 protein beta alpha OS Homo sapiens GN YWHAB PE 1 SV 3	20306.5	0	28196.5	192	11	22	43.9	143.49	4.0459
766	1433B_HUMAN	P31946	14 3 3 protein beta alpha OS Homo sapiens GN YWHAB PE 1 SV 3	23441.4	0	28196.5	281	16	22	56.91	134.403	3.7897
770	1433B_HUMAN	P31946	14 3 3 protein beta alpha OS Homo sapiens GN YWHAB PE 1 SV 3	34277.5	0	28196.5	313	17	22	66.26	131.619	3.7112
819	1433B_HUMAN	P31946	14 3 3 protein beta alpha OS Homo sapiens GN YWHAB PE 1 SV 3	8746.11	0	28196.5	175	10	22	38.21	131.502	3.7079
844	1433B_HUMAN	P31946	14 3 3 protein beta alpha OS Homo sapiens GN YWHAB PE 1 SV 3	6583.82	0	28196.5	183	12	22	47.15	130.349	3.6754
769	1433B_HUMAN	P31946	14 3 3 protein beta alpha OS Homo sapiens GN YWHAB PE 1 SV 3	7178.2	0	28196.5	238	17	22	58.94	125.015	3.525
745	1433B_HUMAN	P31946	14 3 3 protein beta alpha OS Homo sapiens GN YWHAB PE 1 SV 3	8573.75	0	28196.5	140	12	22	47.56	117.299	3.3074
791	1433B_HUMAN	P31946	14 3 3 protein beta alpha OS Homo sapiens GN YWHAB PE 1 SV 3	5584.74	0	28196.5	231	14	22	45.93	115.584	3.2591
761	1433B_HUMAN	P31946	14 3 3 protein beta alpha OS Homo sapiens GN YWHAB PE 1 SV 3	14537.4	0	28196.5	202	14	22	50.81	107.292	3.0253
765	1433B_HUMAN	P31946	14 3 3 protein beta alpha OS Homo sapiens GN YWHAB PE 1 SV 3	4440.95	0	28196.5	231	15	22	59.76	107.161	3.0216
845	1433B_HUMAN	P31946	14 3 3 protein beta alpha OS Homo sapiens GN YWHAB PE 1 SV 3	5697.29	0	28196.5	167	11	22	46.34	106.332	2.9982
789	1433B_HUMAN	P31946	14 3 3 protein beta alpha OS Homo sapiens GN YWHAB PE 1 SV 3	11960.1	0	28196.5	220	16	22	56.5	105.595	2.9774
774	1433B_HUMAN	P31946	14 3 3 protein beta alpha OS Homo sapiens GN YWHAB PE 1 SV 3	7658.4	0	28196.5	306	17	22	66.26	101.19	2.8532
871	1433B_HUMAN	P31946	14 3 3 protein beta alpha OS Homo sapiens GN YWHAB PE 1 SV 3	5342.23	0	28196.5	133	9	22	32.52	100.966	2.8469
767	1433B_HUMAN	P31946	14 3 3 protein beta alpha OS Homo sapiens GN YWHAB PE 1 SV 3	23389.4	0	28196.5	276	17	22	52.85	100.368	2.83
768	1433B_HUMAN	P31946	14 3 3 protein beta alpha OS Homo sapiens GN YWHAB PE 1 SV 3	5662.14	0	28196.5	199	13	22	46.75	95.5978	2.6955
846	1433B_HUMAN	P31946	14 3 3 protein beta alpha OS Homo sapiens GN YWHAB PE 1 SV 3	6271.6	0	28196.5	182	14	22	52.44	94.9145	2.6763
744	1433B_HUMAN	P31946	14 3 3 protein beta alpha OS Homo sapiens GN YWHAB PE 1 SV 3	5741.79	0	28196.5	133	12	22	49.59	85.9184	2.4226
816	1433B_HUMAN	P31946	14 3 3 protein beta alpha OS Homo sapiens GN YWHAB PE 1 SV 3	13897.7	0	28196.5	133	10	22	39.43	85.7343	2.4174
743	1433B_HUMAN	P31946	14 3 3 protein beta alpha OS Homo sapiens GN YWHAB PE 1 SV 3	18522.9	0	28196.5	133	11	22	50.41	85.2934	2.405
843	1433B_HUMAN	P31946	14 3 3 protein beta alpha OS Homo sapiens GN YWHAB PE 1 SV 3	14744.3	0	28196.5	165	13	22	50	85.056	2.3983
790	1433B_HUMAN	P31946	14 3 3 protein beta alpha OS Homo sapiens GN YWHAB PE 1 SV 3	9519.2	0	28196.5	218	17	22	52.44	81.9179	2.3098
776	1433B_HUMAN	P31946	14 3 3 protein beta alpha OS Homo sapiens GN YWHAB PE 1 SV 3	14155.1	0	28196.5	219	16	22	56.1	78.1146	2.2026
788	1433B_HUMAN	P31946	14 3 3 protein beta alpha OS Homo sapiens GN YWHAB PE 1 SV 3	3180.67	0	28196.5	107	10	22	43.09	77.4642	2.1842
736	1433B_HUMAN	P31946	14 3 3 protein beta alpha OS Homo sapiens GN YWHAB PE 1 SV 3	11502.1	0	28196.5	207	15	22	51.22	74.1001	2.0894
737	1433B_HUMAN	P31946	14 3 3 protein beta alpha OS Homo sapiens GN YWHAB PE 1 SV 3	9146.14	0	28196.5	197	15	22	48.78	70.2652	1.9812
746	1433B_HUMAN	P31946	14 3 3 protein beta alpha OS Homo sapiens GN YWHAB PE 1 SV 3	8931.66	0	28196.5	135	12	22	46.75	68.8312	1.9408
792	1433B_HUMAN	P31946	14 3 3 protein beta alpha OS Homo sapiens GN YWHAB PE 1 SV 3	2523.6	0	28196.5	162	12	22	51.22	68.0562	1.9189
925	1433B_HUMAN	P31946	14 3 3 protein beta alpha OS Homo sapiens GN YWHAB PE 1 SV 3	3607.38	0	28196.5	141	11	22	39.84	62.5093	1.7625
741	1433B_HUMAN	P31946	14 3 3 protein beta alpha OS Homo sapiens GN YWHAB PE 1 SV 3	13411.8	0	28196.5	182	12	22	44.72	61.9352	1.7464
815	1433B_HUMAN	P31946	14 3 3 protein beta alpha OS Homo sapiens GN YWHAB PE 1 SV 3	1016.27	0	28196.5	67	10	22	48.78	59.8466	1.6875
874	1433B_HUMAN	P31946	14 3 3 protein beta alpha OS Homo sapiens GN YWHAB PE 1 SV 3	1541.83	0	28196.5	126	11	22	46.34	59.6569	1.6821
734	1433B_HUMAN	P31946	14 3 3 protein beta alpha OS Homo sapiens GN YWHAB PE 1 SV 3	7927.59	0	28196.5	136	10	22	45.12	58.4633	1.6485
909	1433B_HUMAN	P31946	14 3 3 protein beta alpha OS Homo sapiens GN YWHAB PE 1 SV 3	1978.48	0	28196.5	111	10	22	41.46	58.1813	1.6405
880	1433B_HUMAN	P31946	14 3 3 protein beta alpha OS Homo sapiens GN YWHAB PE 1 SV 3	3675.98	0	28196.5	122	8	22	31.3	54.5665	1.5386
898	1433B_HUMAN	P31946	14 3 3 protein beta alpha OS Homo sapiens GN YWHAB PE 1 SV 3	3115.77	0	28196.5	135	9	22	35.77	54.2237	1.5289
879	1433B_HUMAN	P31946	14 3 3 protein beta alpha OS Homo sapiens GN YWHAB PE 1 SV 3	2204.09	0	28196.5	126	8	22	33.74	52.427	1.4783
710	1433B_HUMAN	P31946	14 3 3 protein beta alpha OS Homo sapiens GN YWHAB PE 1 SV 3	6911.42	0	28196.5	111	10	22	39.02	50.799	1.4324
877	1433B_HUMAN	P31946	14 3 3 protein beta alpha OS Homo sapiens GN YWHAB PE 1 SV 3	2015.34	0	28196.5	116	10	22	30.89	50.7489	1.4309
848	1433B_HUMAN	P31946	14 3 3 protein beta alpha OS Homo sapiens GN YWHAB PE 1 SV 3	2932.2	0	28196.5	182	16	22	56.5	49.6815	1.4008
872	1433B_HUMAN	P31946	14 3 3 protein beta alpha OS Homo sapiens GN YWHAB PE 1 SV 3	2487.39	0	28196.5	142	11	22	33.33	48.9266	1.3796
738	1433B_HUMAN	P31946	14 3 3 protein beta alpha OS Homo sapiens GN YWHAB PE 1 SV 3	4836.88	0	28196.5	153	14	22	47.15	48.8882	1.3785
820	1433B_HUMAN	P31946	14 3 3 protein beta alpha OS Homo sapiens GN YWHAB PE 1 SV 3	2269.76	0	28196.5	125	8	22	30.89	48.3489	1.3633
800	1433B_HUMAN	P31946	14 3 3 protein beta alpha OS Homo sapiens GN YWHAB PE 1 SV 3	3211.45	0	28196.5	133	10	22	36.99	47.4347	1.3375
903	1433B_HUMAN	P31946	14 3 3 protein beta alpha OS Homo sapiens GN YWHAB PE 1 SV 3	1679.71	0	28196.5	110	9	22	37.4	46.8249	1.3203
875	1433B_HUMAN	P31946	14 3 3 protein beta alpha OS Homo sapiens GN YWHAB PE 1 SV 3	2291.79	0	28196.5	124	10	22	32.93	46.1794	1.3021
882	1433B_HUMAN	P31946	14 3 3 protein beta alpha OS Homo sapiens GN YWHAB PE 1 SV 3	2260.55	0	28196.5	110	12	22	45.12	45.4983	1.2829
777	1433B_HUMAN	P31946	14 3 3 protein beta alpha OS Homo sapiens GN YWHAB PE 1 SV 3	7485	0	28196.5	136	12	22	46.34	45.295	1.2772
906	1433B_HUMAN	P31946	14 3 3 protein beta alpha OS Homo sapiens GN YWHAB PE 1 SV 3	1940.1	0	28196.5	109	8	22	34.96	45.193	1.2743
908	1433B_HUMAN	P31946	14 3 3 protein beta alpha OS Homo sapiens GN YWHAB PE 1 SV 3	2638.92	0	28196.5	124	10	22	33.33	44.8185	1.2637
873	1433B_HUMAN	P31946	14 3 3 protein beta alpha OS Homo sapiens GN YWHAB PE 1 SV 3	2008.85	0	28196.5	153	13	22	45.93	43.9897	1.2404
793	1433B_HUMAN	P31946	14 3 3 protein beta alpha OS Homo sapiens GN YWHAB PE 1 SV 3	2490.09	0	28196.5	137	11	22	39.84	43.2842	1.2205
847	1433B_HUMAN	P31946	14 3 3 protein beta alpha OS Homo sapiens GN YWHAB PE 1 SV 3	1508.27	0	28196.5	129	10	22	41.46	43.1798	1.2175
881	1433B_HUMAN	P31946	14 3 3 protein beta alpha OS Homo sapiens GN YWHAB PE 1 SV 3	1709.84	0	28196.5	121	12	22	42.68	40.7376	1.1487
794	1433B_HUMAN	P31946	14 3 3 protein beta alpha OS Homo sapiens GN YWHAB PE 1 SV 3	1948.57	0	28196.5	107	10	22	44.31	40.3862	1.1388
799	1433B_HUMAN	P31946	14 3 3 protein beta alpha OS Homo sapiens GN YWHAB PE 1 SV 3	1957.4	0	28196.5	97	8	22	28.86	39.8295	1.1231
747	1433B_HUMAN	P31946	14 3 3 protein beta alpha OS Homo sapiens GN YWHAB PE 1 SV 3	3021.84	0	28196.5	144	16	22	48.37	38.3041	1.08
682	1433B_HUMAN	P31946	14 3 3 protein beta alpha OS Homo sapiens GN YWHAB PE 1 SV 3	3540.21	0	28196.5	90	11	22	40.65	38.096	1.0742
842	1433B_HUMAN	P31946	14 3 3 protein beta alpha OS Homo sapiens GN YWHAB PE 1 SV 3	568.324	0	28196.5	59	11	22	48.78	36.586	1.0316
902	1433B_HUMAN	P31946	14 3 3 protein beta alpha OS Homo sapiens GN YWHAB PE 1 SV 3	1411.43	0	28196.5	76	8	22	34.96	36.4649	1.0282
853	1433B_HUMAN	P31946	14 3 3 protein beta alpha OS Homo sapiens GN YWHAB PE 1 SV 3	1346.62	0	28196.5	106	10	22	43.5	35.7101	1.0069
905	1433B_HUMAN	P31946	14 3 3 protein beta alpha OS Homo sapiens GN YWHAB PE 1 SV 3	1302.21	0	28196.5	95	8	22	30.89	35.0926	0.9895
850	1433B_HUMAN	P31946	14 3 3 protein beta alpha OS Homo sapiens GN YWHAB PE 1 SV 3	1681.27	0	28196.5	119	12	22	51.63	34.5	0.9728
849	1433B_HUMAN	P31946	14 3 3 protein beta alpha OS Homo sapiens GN YWHAB PE 1 SV 3	1472.38	0	28196.5	96	11	22	42.68	33.9968	0.9586
870	1433B_HUMAN	P31946	14 3 3 protein beta alpha OS Homo sapiens GN YWHAB PE 1 SV 3	1935.21	0	28196.5	159	14	22	48.78	33.6939	0.95
276	1433B_HUMAN	P31946	14 3 3 protein beta alpha OS Homo sapiens GN YWHAB PE 1 SV 3	901.55	0	28196.5	81	11	22	50	33.1642	0.9351
683	1433B_HUMAN	P31946	14 3 3 protein beta alpha OS Homo sapiens GN YWHAB PE 1 SV 3	3665.75	0	28196.5	92	11	22	41.46	32.7531	0.9235
855	1433B_HUMAN	P31946	14 3 3 protein beta alpha OS Homo sapiens GN YWHAB PE 1 SV 3	1766.45	0	28196.5	81	9	22	34.55	32.7245	0.9227
904	1433B_HUMAN	P31946	14 3 3 protein beta alpha OS Homo sapiens GN YWHAB PE 1 SV 3	1756.09	0	28196.5	121	12	22	45.53	31.7817	0.8961
900	1433B_HUMAN	P31946	14 3 3 protein beta alpha OS Homo sapiens GN YWHAB PE 1 SV 3	2211.04	0	28196.5	125	12	22	39.43	31.0584	0.8757
735	1433B_HUMAN	P31946	14 3 3 protein beta alpha OS Homo sapiens GN YWHAB PE 1 SV 3	10255.8	0	28196.5	114	9	22	36.18	30.8848	0.8708
62	1433B_HUMAN	P31946	14 3 3 protein beta alpha OS Homo sapiens GN YWHAB PE 1 SV 3	6354.46	0	28196.5	157	11	22	45.53	30.5424	0.8612
907	1433B_HUMAN	P31946	14 3 3 protein beta alpha OS Homo sapiens GN YWHAB PE 1 SV 3	1178.34	0	28196.5	100	11	22	34.96	30.1056	0.8489
899	1433B_HUMAN	P31946	14 3 3 protein beta alpha OS Homo sapiens GN YWHAB PE 1 SV 3	1669.13	0	28196.5	86	9	22	38.62	29.87	0.8422
897	1433B_HUMAN	P31946	14 3 3 protein beta alpha OS Homo sapiens GN YWHAB PE 1 SV 3	1461.21	0	28196.5	95	12	22	45.12	29.1529	0.822
778	1433B_HUMAN	P31946	14 3 3 protein beta alpha OS Homo sapiens GN YWHAB PE 1 SV 3	2757.04	0	28196.5	119	10	22	43.5	28.9708	0.8169
878	1433B_HUMAN	P31946	14 3 3 protein beta alpha OS Homo sapiens GN YWHAB PE 1 SV 3	1291.5	0	28196.5	96	9	22	31.71	28.9075	0.8151
821	1433B_HUMAN	P31946	14 3 3 protein beta alpha OS Homo sapiens GN YWHAB PE 1 SV 3	1142.62	0	28196.5	68	7	22	33.74	28.8131	0.8124
926	1433B_HUMAN	P31946	14 3 3 protein beta alpha OS Homo sapiens GN YWHAB PE 1 SV 3	1616.64	0	28196.5	73	7	22	27.24	27.8145	0.7843
711	1433B_HUMAN	P31946	14 3 3 protein beta alpha OS Homo sapiens GN YWHAB PE 1 SV 3	4169.12	0	28196.5	96	8	22	30.89	27.5978	0.7782
629	1433B_HUMAN	P31946	14 3 3 protein beta alpha OS Homo sapiens GN YWHAB PE 1 SV 3	3739.28	0	28196.5	76	8	22	32.93	26.8169	0.7561
494	1433B_HUMAN	P31946	14 3 3 protein beta alpha OS Homo sapiens GN YWHAB PE 1 SV 3	1957.73	0	28196.5	51	7	22	30.49	26.7433	0.7541
963	1433B_HUMAN	P31946	14 3 3 protein beta alpha OS Homo sapiens GN YWHAB PE 1 SV 3	775.342	0	28196.5	43	5	22	26.02	26.7008	0.7529
798	1433B_HUMAN	P31946	14 3 3 protein beta alpha OS Homo sapiens GN YWHAB PE 1 SV 3	1413.35	0	28196.5	84	8	22	26.02	26.5367	0.7482
708	1433B_HUMAN	P31946	14 3 3 protein beta alpha OS Homo sapiens GN YWHAB PE 1 SV 3	5801.56	0	28196.5	103	11	22	46.75	26.5327	0.7481
822	1433B_HUMAN	P31946	14 3 3 protein beta alpha OS Homo sapiens GN YWHAB PE 1 SV 3	1625.65	0	28196.5	87	8	22	33.74	26.3017	0.7416
709	1433B_HUMAN	P31946	14 3 3 protein beta alpha OS Homo sapiens GN YWHAB PE 1 SV 3	3171.55	0	28196.5	66	7	22	28.46	26.2542	0.7403
851	1433B_HUMAN	P31946	14 3 3 protein beta alpha OS Homo sapiens GN YWHAB PE 1 SV 3	877.786	0	28196.5	59	8	22	33.33	26.1437	0.7372
935	1433B_HUMAN	P31946	14 3 3 protein beta alpha OS Homo sapiens GN YWHAB PE 1 SV 3	816.75	0	28196.5	82	8	22	41.06	25.6876	0.7243
826	1433B_HUMAN	P31946	14 3 3 protein beta alpha OS Homo sapiens GN YWHAB PE 1 SV 3	614.665	0	28196.5	62	7	22	33.33	25.6173	0.7223
89	1433B_HUMAN	P31946	14 3 3 protein beta alpha OS Homo sapiens GN YWHAB PE 1 SV 3	6765.4	0	28196.5	145	11	22	45.53	25.4955	0.7189
740	1433B_HUMAN	P31946	14 3 3 protein beta alpha OS Homo sapiens GN YWHAB PE 1 SV 3	3618.39	0	28196.5	161	17	22	52.44	25.2495	0.7119
854	1433B_HUMAN	P31946	14 3 3 protein beta alpha OS Homo sapiens GN YWHAB PE 1 SV 3	1473.66	0	28196.5	82	10	22	38.62	25.1703	0.7097
827	1433B_HUMAN	P31946	14 3 3 protein beta alpha OS Homo sapiens GN YWHAB PE 1 SV 3	1063.93	0	28196.5	93	11	22	43.09	25.1594	0.7094
852	1433B_HUMAN	P31946	14 3 3 protein beta alpha OS Homo sapiens GN YWHAB PE 1 SV 3	1225.36	0	28196.5	64	8	22	40.24	25.1608	0.7094
656	1433B_HUMAN	P31946	14 3 3 protein beta alpha OS Homo sapiens GN YWHAB PE 1 SV 3	3686.39	0	28196.5	84	8	22	30.89	24.6018	0.6937
876	1433B_HUMAN	P31946	14 3 3 protein beta alpha OS Homo sapiens GN YWHAB PE 1 SV 3	1293.26	0	28196.5	96	9	22	34.55	24.444	0.6892
760	1433B_HUMAN	P31946	14 3 3 protein beta alpha OS Homo sapiens GN YWHAB PE 1 SV 3	2767.69	0	28196.5	127	11	22	42.68	23.9917	0.6765
927	1433B_HUMAN	P31946	14 3 3 protein beta alpha OS Homo sapiens GN YWHAB PE 1 SV 3	1157.01	0	28196.5	85	8	22	36.99	23.7678	0.6702
739	1433B_HUMAN	P31946	14 3 3 protein beta alpha OS Homo sapiens GN YWHAB PE 1 SV 3	1997.72	0	28196.5	95	10	22	42.28	23.6349	0.6664
655	1433B_HUMAN	P31946	14 3 3 protein beta alpha OS Homo sapiens GN YWHAB PE 1 SV 3	3608.47	0	28196.5	75	7	22	25.2	23.1974	0.6541
779	1433B_HUMAN	P31946	14 3 3 protein beta alpha OS Homo sapiens GN YWHAB PE 1 SV 3	6347.32	0	28196.5	105	9	22	43.09	23.1776	0.6535
869	1433B_HUMAN	P31946	14 3 3 protein beta alpha OS Homo sapiens GN YWHAB PE 1 SV 3	1835.33	0	28196.5	97	9	22	35.37	23.142	0.6525
931	1433B_HUMAN	P31946	14 3 3 protein beta alpha OS Homo sapiens GN YWHAB PE 1 SV 3	519.34	0	28196.5	38	5	22	30.08	22.7996	0.6429
933	1433B_HUMAN	P31946	14 3 3 protein beta alpha OS Homo sapiens GN YWHAB PE 1 SV 3	1297.1	0	28196.5	57	6	22	30.49	22.7	0.6401
575	1433B_HUMAN	P31946	14 3 3 protein beta alpha OS Homo sapiens GN YWHAB PE 1 SV 3	2589.01	0	28196.5	63	9	22	41.46	22.3901	0.6313
896	1433B_HUMAN	P31946	14 3 3 protein beta alpha OS Homo sapiens GN YWHAB PE 1 SV 3	1229.59	0	28196.5	101	10	22	36.99	22.1642	0.625
748	1433B_HUMAN	P31946	14 3 3 protein beta alpha OS Homo sapiens GN YWHAB PE 1 SV 3	1389.62	0	28196.5	77	8	22	34.96	21.8178	0.6152
936	1433B_HUMAN	P31946	14 3 3 protein beta alpha OS Homo sapiens GN YWHAB PE 1 SV 3	777.589	0	28196.5	52	8	22	39.02	21.7408	0.613
923	1433B_HUMAN	P31946	14 3 3 protein beta alpha OS Homo sapiens GN YWHAB PE 1 SV 3	893.163	0	28196.5	48	7	22	33.74	21.2832	0.6001
170	1433B_HUMAN	P31946	14 3 3 protein beta alpha OS Homo sapiens GN YWHAB PE 1 SV 3	2309.05	0	28196.5	106	9	22	44.72	21.1743	0.597
824	1433B_HUMAN	P31946	14 3 3 protein beta alpha OS Homo sapiens GN YWHAB PE 1 SV 3	932.767	0	28196.5	61	8	22	30.08	21.1175	0.5954
628	1433B_HUMAN	P31946	14 3 3 protein beta alpha OS Homo sapiens GN YWHAB PE 1 SV 3	3600.03	0	28196.5	110	12	22	42.28	20.9463	0.5906
742	1433B_HUMAN	P31946	14 3 3 protein beta alpha OS Homo sapiens GN YWHAB PE 1 SV 3	1870.04	0	28196.5	110	9	22	33.33	20.4958	0.5779
930	1433B_HUMAN	P31946	14 3 3 protein beta alpha OS Homo sapiens GN YWHAB PE 1 SV 3	806.716	0	28196.5	40	6	22	26.02	19.8864	0.5607
932	1433B_HUMAN	P31946	14 3 3 protein beta alpha OS Homo sapiens GN YWHAB PE 1 SV 3	656.438	0	28196.5	48	5	22	24.8	19.7269	0.5562
823	1433B_HUMAN	P31946	14 3 3 protein beta alpha OS Homo sapiens GN YWHAB PE 1 SV 3	643.507	0	28196.5	60	11	22	36.99	19.4136	0.5474
797	1433B_HUMAN	P31946	14 3 3 protein beta alpha OS Homo sapiens GN YWHAB PE 1 SV 3	1078.66	0	28196.5	89	11	22	33.74	19.3987	0.547
801	1433B_HUMAN	P31946	14 3 3 protein beta alpha OS Homo sapiens GN YWHAB PE 1 SV 3	583.707	0	28196.5	70	8	22	32.11	19.2055	0.5415
497	1433B_HUMAN	P31946	14 3 3 protein beta alpha OS Homo sapiens GN YWHAB PE 1 SV 3	350.82	1.18	28196.5	18	4	22	17.48	19.031	0.5366
63	1433B_HUMAN	P31946	14 3 3 protein beta alpha OS Homo sapiens GN YWHAB PE 1 SV 3	5816.06	0	28196.5	119	10	22	42.68	18.9471	0.5342
929	1433B_HUMAN	P31946	14 3 3 protein beta alpha OS Homo sapiens GN YWHAB PE 1 SV 3	753.405	0	28196.5	76	10	22	37.4	18.8659	0.532
250	1433B_HUMAN	P31946	14 3 3 protein beta alpha OS Homo sapiens GN YWHAB PE 1 SV 3	3284.62	0	28196.5	147	14	22	55.28	18.8508	0.5315
305	1433B_HUMAN	P31946	14 3 3 protein beta alpha OS Homo sapiens GN YWHAB PE 1 SV 3	1820.16	0	28196.5	70	7	22	32.93	18.6255	0.5252
781	1433B_HUMAN	P31946	14 3 3 protein beta alpha OS Homo sapiens GN YWHAB PE 1 SV 3	2226.14	0	28196.5	104	9	22	41.46	18.5781	0.5238
934	1433B_HUMAN	P31946	14 3 3 protein beta alpha OS Homo sapiens GN YWHAB PE 1 SV 3	1578.78	0	28196.5	69	8	22	37.8	18.1677	0.5123
825	1433B_HUMAN	P31946	14 3 3 protein beta alpha OS Homo sapiens GN YWHAB PE 1 SV 3	595.562	0	28196.5	55	9	22	45.12	17.8761	0.504
795	1433B_HUMAN	P31946	14 3 3 protein beta alpha OS Homo sapiens GN YWHAB PE 1 SV 3	1048.71	0	28196.5	82	11	22	41.46	17.7369	0.5001
88	1433B_HUMAN	P31946	14 3 3 protein beta alpha OS Homo sapiens GN YWHAB PE 1 SV 3	2794.61	0	28196.5	125	10	22	42.68	17.5971	0.4962
796	1433B_HUMAN	P31946	14 3 3 protein beta alpha OS Homo sapiens GN YWHAB PE 1 SV 3	882.347	0	28196.5	87	11	22	48.37	17.5784	0.4956
169	1433B_HUMAN	P31946	14 3 3 protein beta alpha OS Homo sapiens GN YWHAB PE 1 SV 3	2520.35	0	28196.5	107	10	22	42.28	17.5535	0.4949
657	1433B_HUMAN	P31946	14 3 3 protein beta alpha OS Homo sapiens GN YWHAB PE 1 SV 3	2979.47	0	28196.5	79	9	22	34.15	17.3713	0.4898
685	1433B_HUMAN	P31946	14 3 3 protein beta alpha OS Homo sapiens GN YWHAB PE 1 SV 3	989.185	0	28196.5	65	6	22	26.42	17.2458	0.4863
828	1433B_HUMAN	P31946	14 3 3 protein beta alpha OS Homo sapiens GN YWHAB PE 1 SV 3	1073.88	0	28196.5	78	8	22	36.59	17.0174	0.4798
9	1433B_HUMAN	P31946	14 3 3 protein beta alpha OS Homo sapiens GN YWHAB PE 1 SV 3	3157.8	0	28196.5	98	9	22	38.21	16.8719	0.4757
548	1433B_HUMAN	P31946	14 3 3 protein beta alpha OS Homo sapiens GN YWHAB PE 1 SV 3	1103.12	0	28196.5	56	8	22	28.46	16.7247	0.4716
10	1433B_HUMAN	P31946	14 3 3 protein beta alpha OS Homo sapiens GN YWHAB PE 1 SV 3	3008.14	0	28196.5	79	10	22	40.65	16.6406	0.4692
691	1433B_HUMAN	P31946	14 3 3 protein beta alpha OS Homo sapiens GN YWHAB PE 1 SV 3	329.774	0	28196.5	34	6	22	28.05	16.3594	0.4613
707	1433B_HUMAN	P31946	14 3 3 protein beta alpha OS Homo sapiens GN YWHAB PE 1 SV 3	3688.95	0	28196.5	96	9	22	38.62	16.2865	0.4592
924	1433B_HUMAN	P31946	14 3 3 protein beta alpha OS Homo sapiens GN YWHAB PE 1 SV 3	509.479	0	28196.5	45	7	22	45.12	16.2611	0.4585
7	1433B_HUMAN	P31946	14 3 3 protein beta alpha OS Homo sapiens GN YWHAB PE 1 SV 3	1712.39	0	28196.5	109	10	22	42.68	15.8611	0.4472
780	1433B_HUMAN	P31946	14 3 3 protein beta alpha OS Homo sapiens GN YWHAB PE 1 SV 3	1476.2	0	28196.5	80	8	22	32.93	15.8543	0.447
783	1433B_HUMAN	P31946	14 3 3 protein beta alpha OS Homo sapiens GN YWHAB PE 1 SV 3	1808.94	0	28196.5	107	8	22	35.37	15.6655	0.4417
278	1433B_HUMAN	P31946	14 3 3 protein beta alpha OS Homo sapiens GN YWHAB PE 1 SV 3	1222.04	0	28196.5	78	7	22	29.67	15.6588	0.4415
749	1433B_HUMAN	P31946	14 3 3 protein beta alpha OS Homo sapiens GN YWHAB PE 1 SV 3	1254.7	0	28196.5	47	3	22	12.2	15.5608	0.4388
802	1433B_HUMAN	P31946	14 3 3 protein beta alpha OS Homo sapiens GN YWHAB PE 1 SV 3	954.124	0	28196.5	54	7	22	35.77	15.1395	0.4269
664	1433B_HUMAN	P31946	14 3 3 protein beta alpha OS Homo sapiens GN YWHAB PE 1 SV 3	251.231	0	28196.5	28	5	22	21.54	14.9624	0.4219
684	1433B_HUMAN	P31946	14 3 3 protein beta alpha OS Homo sapiens GN YWHAB PE 1 SV 3	1915.49	0	28196.5	48	6	22	24.8	14.8651	0.4191
251	1433B_HUMAN	P31946	14 3 3 protein beta alpha OS Homo sapiens GN YWHAB PE 1 SV 3	2003.12	0	28196.5	110	10	22	37.8	14.842	0.4185
712	1433B_HUMAN	P31946	14 3 3 protein beta alpha OS Homo sapiens GN YWHAB PE 1 SV 3	2277.56	0	28196.5	90	9	22	37.8	14.7889	0.417
601	1433B_HUMAN	P31946	14 3 3 protein beta alpha OS Homo sapiens GN YWHAB PE 1 SV 3	2026.09	0	28196.5	71	9	22	30.89	14.6315	0.4126
630	1433B_HUMAN	P31946	14 3 3 protein beta alpha OS Homo sapiens GN YWHAB PE 1 SV 3	1248.69	0	28196.5	43	6	22	25.2	14.391	0.4058
36	1433B_HUMAN	P31946	14 3 3 protein beta alpha OS Homo sapiens GN YWHAB PE 1 SV 3	1325.37	0	28196.5	75	9	22	42.28	14.0727	0.3968
304	1433B_HUMAN	P31946	14 3 3 protein beta alpha OS Homo sapiens GN YWHAB PE 1 SV 3	4308.76	0	28196.5	103	10	22	42.68	13.9356	0.3929
829	1433B_HUMAN	P31946	14 3 3 protein beta alpha OS Homo sapiens GN YWHAB PE 1 SV 3	687.662	0	28196.5	44	5	22	24.39	13.4318	0.3787
953	1433B_HUMAN	P31946	14 3 3 protein beta alpha OS Homo sapiens GN YWHAB PE 1 SV 3	248.202	0	28196.5	26	4	22	16.67	13.1434	0.3706
196	1433B_HUMAN	P31946	14 3 3 protein beta alpha OS Homo sapiens GN YWHAB PE 1 SV 3	4439.23	0	28196.5	80	7	22	28.05	13.0144	0.367
118	1433B_HUMAN	P31946	14 3 3 protein beta alpha OS Homo sapiens GN YWHAB PE 1 SV 3	1213.58	0	28196.5	54	8	22	36.59	12.8759	0.3631
143	1433B_HUMAN	P31946	14 3 3 protein beta alpha OS Homo sapiens GN YWHAB PE 1 SV 3	1433.34	0	28196.5	115	14	22	49.59	12.8062	0.3611
782	1433B_HUMAN	P31946	14 3 3 protein beta alpha OS Homo sapiens GN YWHAB PE 1 SV 3	1282.21	0	28196.5	85	8	22	35.37	12.6276	0.3561
87	1433B_HUMAN	P31946	14 3 3 protein beta alpha OS Homo sapiens GN YWHAB PE 1 SV 3	2435.78	0	28196.5	128	11	22	51.22	12.5631	0.3542
171	1433B_HUMAN	P31946	14 3 3 protein beta alpha OS Homo sapiens GN YWHAB PE 1 SV 3	760.656	0	28196.5	67	7	22	32.52	12.5214	0.3531
718	1433B_HUMAN	P31946	14 3 3 protein beta alpha OS Homo sapiens GN YWHAB PE 1 SV 3	496.385	0	28196.5	44	6	22	30.89	12.5048	0.3526
8	1433B_HUMAN	P31946	14 3 3 protein beta alpha OS Homo sapiens GN YWHAB PE 1 SV 3	734.509	0	28196.5	68	7	22	32.11	12.4847	0.352
115	1433B_HUMAN	P31946	14 3 3 protein beta alpha OS Homo sapiens GN YWHAB PE 1 SV 3	562.709	0	28196.5	59	5	22	18.7	12.4554	0.3512
116	1433B_HUMAN	P31946	14 3 3 protein beta alpha OS Homo sapiens GN YWHAB PE 1 SV 3	1115.97	0	28196.5	100	11	22	39.43	12.3705	0.3488
546	1433B_HUMAN	P31946	14 3 3 protein beta alpha OS Homo sapiens GN YWHAB PE 1 SV 3	1949.92	0	28196.5	61	9	22	36.99	12.0139	0.3387
803	1433B_HUMAN	P31946	14 3 3 protein beta alpha OS Homo sapiens GN YWHAB PE 1 SV 3	684.09	0	28196.5	43	6	22	29.67	11.9291	0.3364
937	1433B_HUMAN	P31946	14 3 3 protein beta alpha OS Homo sapiens GN YWHAB PE 1 SV 3	718.284	0	28196.5	43	6	22	32.93	11.9305	0.3364
716	1433B_HUMAN	P31946	14 3 3 protein beta alpha OS Homo sapiens GN YWHAB PE 1 SV 3	606.42	0	28196.5	54	6	22	22.76	11.8954	0.3354
197	1433B_HUMAN	P31946	14 3 3 protein beta alpha OS Homo sapiens GN YWHAB PE 1 SV 3	1829.44	0	28196.5	80	8	22	31.3	11.8875	0.3352
573	1433B_HUMAN	P31946	14 3 3 protein beta alpha OS Homo sapiens GN YWHAB PE 1 SV 3	1597.46	0	28196.5	50	7	22	32.11	11.8098	0.333
692	1433B_HUMAN	P31946	14 3 3 protein beta alpha OS Homo sapiens GN YWHAB PE 1 SV 3	529.284	0	28196.5	31	6	22	28.46	11.7971	0.3326
928	1433B_HUMAN	P31946	14 3 3 protein beta alpha OS Homo sapiens GN YWHAB PE 1 SV 3	181.74	0	28196.5	13	2	22	13.82	11.7289	0.3307
750	1433B_HUMAN	P31946	14 3 3 protein beta alpha OS Homo sapiens GN YWHAB PE 1 SV 3	420.929	0	28196.5	33	4	22	13.82	11.3628	0.3204
658	1433B_HUMAN	P31946	14 3 3 protein beta alpha OS Homo sapiens GN YWHAB PE 1 SV 3	1540.53	0	28196.5	67	9	22	33.33	11.1753	0.3151
654	1433B_HUMAN	P31946	14 3 3 protein beta alpha OS Homo sapiens GN YWHAB PE 1 SV 3	2962.67	0	28196.5	79	9	22	34.96	11.1669	0.3149
34	1433B_HUMAN	P31946	14 3 3 protein beta alpha OS Homo sapiens GN YWHAB PE 1 SV 3	943.684	0	28196.5	90	8	22	32.93	11.098	0.3129
690	1433B_HUMAN	P31946	14 3 3 protein beta alpha OS Homo sapiens GN YWHAB PE 1 SV 3	619.127	0	28196.5	36	4	22	15.45	11.0389	0.3113
787	1433B_HUMAN	P31946	14 3 3 protein beta alpha OS Homo sapiens GN YWHAB PE 1 SV 3	1015.61	0	28196.5	50	5	22	23.17	11.0255	0.3109
35	1433B_HUMAN	P31946	14 3 3 protein beta alpha OS Homo sapiens GN YWHAB PE 1 SV 3	1526.7	0	28196.5	119	11	22	40.65	10.6832	0.3012
519	1433B_HUMAN	P31946	14 3 3 protein beta alpha OS Homo sapiens GN YWHAB PE 1 SV 3	1454.27	0	28196.5	40	7	22	27.24	10.5886	0.2986
198	1433B_HUMAN	P31946	14 3 3 protein beta alpha OS Homo sapiens GN YWHAB PE 1 SV 3	1807.57	0	28196.5	72	7	22	30.49	10.4711	0.2952
493	1433B_HUMAN	P31946	14 3 3 protein beta alpha OS Homo sapiens GN YWHAB PE 1 SV 3	1305.22	0	28196.5	35	6	22	22.76	10.4471	0.2946
91	1433B_HUMAN	P31946	14 3 3 protein beta alpha OS Homo sapiens GN YWHAB PE 1 SV 3	2033.39	0	28196.5	55	6	22	28.46	10.418	0.2938
61	1433B_HUMAN	P31946	14 3 3 protein beta alpha OS Homo sapiens GN YWHAB PE 1 SV 3	897.014	0	28196.5	90	8	22	33.33	10.1813	0.2871
331	1433B_HUMAN	P31946	14 3 3 protein beta alpha OS Homo sapiens GN YWHAB PE 1 SV 3	1983.54	0	28196.5	60	8	22	40.24	10.166	0.2866
142	1433B_HUMAN	P31946	14 3 3 protein beta alpha OS Homo sapiens GN YWHAB PE 1 SV 3	635.814	0	28196.5	70	8	22	33.33	10.0036	0.2821
141	1433B_HUMAN	P31946	14 3 3 protein beta alpha OS Homo sapiens GN YWHAB PE 1 SV 3	1426.26	0	28196.5	104	10	22	38.21	9.9957	0.2818
332	1433B_HUMAN	P31946	14 3 3 protein beta alpha OS Homo sapiens GN YWHAB PE 1 SV 3	3038.92	0	28196.5	62	8	22	39.84	9.8843	0.2787
627	1433B_HUMAN	P31946	14 3 3 protein beta alpha OS Homo sapiens GN YWHAB PE 1 SV 3	2296.25	0	28196.5	63	6	22	24.39	9.8708	0.2783
37	1433B_HUMAN	P31946	14 3 3 protein beta alpha OS Homo sapiens GN YWHAB PE 1 SV 3	3068.9	0	28196.5	88	10	22	46.75	9.8051	0.2765
90	1433B_HUMAN	P31946	14 3 3 protein beta alpha OS Homo sapiens GN YWHAB PE 1 SV 3	1055.97	0	28196.5	88	10	22	34.15	9.6948	0.2734
520	1433B_HUMAN	P31946	14 3 3 protein beta alpha OS Homo sapiens GN YWHAB PE 1 SV 3	1134.12	0	28196.5	43	5	22	19.51	9.6692	0.2726
277	1433B_HUMAN	P31946	14 3 3 protein beta alpha OS Homo sapiens GN YWHAB PE 1 SV 3	1138.8	0	28196.5	69	6	22	23.17	9.5184	0.2684
412	1433B_HUMAN	P31946	14 3 3 protein beta alpha OS Homo sapiens GN YWHAB PE 1 SV 3	1619.51	0	28196.5	59	7	22	31.71	9.5107	0.2682
279	1433B_HUMAN	P31946	14 3 3 protein beta alpha OS Homo sapiens GN YWHAB PE 1 SV 3	1348.9	0	28196.5	37	7	22	30.08	9.4023	0.2651
962	1433B_HUMAN	P31946	14 3 3 protein beta alpha OS Homo sapiens GN YWHAB PE 1 SV 3	271.429	0	28196.5	24	4	22	18.29	9.2833	0.2618
576	1433B_HUMAN	P31946	14 3 3 protein beta alpha OS Homo sapiens GN YWHAB PE 1 SV 3	828.288	0	28196.5	35	5	22	21.95	9.0815	0.2561
385	1433B_HUMAN	P31946	14 3 3 protein beta alpha OS Homo sapiens GN YWHAB PE 1 SV 3	1585.9	0	28196.5	84	11	22	47.15	8.8788	0.2504
306	1433B_HUMAN	P31946	14 3 3 protein beta alpha OS Homo sapiens GN YWHAB PE 1 SV 3	1497.17	0	28196.5	46	8	22	39.02	8.7821	0.2476
689	1433B_HUMAN	P31946	14 3 3 protein beta alpha OS Homo sapiens GN YWHAB PE 1 SV 3	971.081	0	28196.5	78	9	22	40.65	8.7342	0.2463
719	1433B_HUMAN	P31946	14 3 3 protein beta alpha OS Homo sapiens GN YWHAB PE 1 SV 3	320.179	0	28196.5	32	5	22	15.45	8.6746	0.2446
33	1433B_HUMAN	P31946	14 3 3 protein beta alpha OS Homo sapiens GN YWHAB PE 1 SV 3	1085.59	0	28196.5	103	10	22	32.93	8.6044	0.2426
665	1433B_HUMAN	P31946	14 3 3 protein beta alpha OS Homo sapiens GN YWHAB PE 1 SV 3	309.485	0	28196.5	28	5	22	22.36	8.5527	0.2412
524	1433B_HUMAN	P31946	14 3 3 protein beta alpha OS Homo sapiens GN YWHAB PE 1 SV 3	287.611	0	28196.5	21	4	22	10.98	8.514	0.2401
611	1433B_HUMAN	P31946	14 3 3 protein beta alpha OS Homo sapiens GN YWHAB PE 1 SV 3	363.843	1.01	28196.5	13	4	22	12.2	8.4256	0.2376
720	1433B_HUMAN	P31946	14 3 3 protein beta alpha OS Homo sapiens GN YWHAB PE 1 SV 3	150.855	0	28196.5	21	4	22	24.39	8.357	0.2356
600	1433B_HUMAN	P31946	14 3 3 protein beta alpha OS Homo sapiens GN YWHAB PE 1 SV 3	2333.18	0	28196.5	64	7	22	30.49	8.2034	0.2313
713	1433B_HUMAN	P31946	14 3 3 protein beta alpha OS Homo sapiens GN YWHAB PE 1 SV 3	742.942	0	28196.5	79	8	22	30.08	8.1517	0.2298
556	1433B_HUMAN	P31946	14 3 3 protein beta alpha OS Homo sapiens GN YWHAB PE 1 SV 3	929.21	0	28196.5	29	5	22	21.54	7.8895	0.2225
467	1433B_HUMAN	P31946	14 3 3 protein beta alpha OS Homo sapiens GN YWHAB PE 1 SV 3	919.565	0	28196.5	43	6	22	34.15	7.8797	0.2222
303	1433B_HUMAN	P31946	14 3 3 protein beta alpha OS Homo sapiens GN YWHAB PE 1 SV 3	2236.55	0	28196.5	73	9	22	44.31	7.8739	0.222
895	1433B_HUMAN	P31946	14 3 3 protein beta alpha OS Homo sapiens GN YWHAB PE 1 SV 3	710.695	0	28196.5	45	5	22	23.17	7.8512	0.2214
117	1433B_HUMAN	P31946	14 3 3 protein beta alpha OS Homo sapiens GN YWHAB PE 1 SV 3	753.355	0	28196.5	50	6	22	27.64	7.815	0.2204
413	1433B_HUMAN	P31946	14 3 3 protein beta alpha OS Homo sapiens GN YWHAB PE 1 SV 3	1721.13	0	28196.5	44	7	22	34.96	7.6369	0.2153
856	1433B_HUMAN	P31946	14 3 3 protein beta alpha OS Homo sapiens GN YWHAB PE 1 SV 3	252.121	0	28196.5	21	6	22	13.41	7.5404	0.2126
145	1433B_HUMAN	P31946	14 3 3 protein beta alpha OS Homo sapiens GN YWHAB PE 1 SV 3	1033.54	0	28196.5	32	5	22	21.14	7.5045	0.2116
631	1433B_HUMAN	P31946	14 3 3 protein beta alpha OS Homo sapiens GN YWHAB PE 1 SV 3	264.09	2.91	28196.5	23	5	22	15.85	7.3498	0.2072
195	1433B_HUMAN	P31946	14 3 3 protein beta alpha OS Homo sapiens GN YWHAB PE 1 SV 3	1357.81	0	28196.5	87	8	22	29.67	7.1193	0.2007
333	1433B_HUMAN	P31946	14 3 3 protein beta alpha OS Homo sapiens GN YWHAB PE 1 SV 3	920.923	0	28196.5	41	8	22	36.99	7.0581	0.199
717	1433B_HUMAN	P31946	14 3 3 protein beta alpha OS Homo sapiens GN YWHAB PE 1 SV 3	468.996	0	28196.5	36	4	22	21.54	6.9059	0.1947
223	1433B_HUMAN	P31946	14 3 3 protein beta alpha OS Homo sapiens GN YWHAB PE 1 SV 3	352.097	0	28196.5	52	8	22	32.52	6.8743	0.1938
960	1433B_HUMAN	P31946	14 3 3 protein beta alpha OS Homo sapiens GN YWHAB PE 1 SV 3	190.52	0	28196.5	18	3	22	13.41	6.6258	0.1868
358	1433B_HUMAN	P31946	14 3 3 protein beta alpha OS Homo sapiens GN YWHAB PE 1 SV 3	478.466	0	28196.5	42	4	22	16.67	6.5416	0.1844
688	1433B_HUMAN	P31946	14 3 3 protein beta alpha OS Homo sapiens GN YWHAB PE 1 SV 3	700.208	0	28196.5	39	4	22	16.67	6.2867	0.1773
386	1433B_HUMAN	P31946	14 3 3 protein beta alpha OS Homo sapiens GN YWHAB PE 1 SV 3	579.992	0.91	28196.5	36	7	22	33.74	6.2304	0.1757
530	1433B_HUMAN	P31946	14 3 3 protein beta alpha OS Homo sapiens GN YWHAB PE 1 SV 3	441.042	0.9	28196.5	14	3	22	8.94	6.2134	0.1752
439	1433B_HUMAN	P31946	14 3 3 protein beta alpha OS Homo sapiens GN YWHAB PE 1 SV 3	706.87	0	28196.5	53	7	22	28.46	6.0832	0.1715
901	1433B_HUMAN	P31946	14 3 3 protein beta alpha OS Homo sapiens GN YWHAB PE 1 SV 3	292.803	0	28196.5	20	5	22	29.67	5.8858	0.166
440	1433B_HUMAN	P31946	14 3 3 protein beta alpha OS Homo sapiens GN YWHAB PE 1 SV 3	1410.61	0	28196.5	49	8	22	28.05	5.8733	0.1656
253	1433B_HUMAN	P31946	14 3 3 protein beta alpha OS Homo sapiens GN YWHAB PE 1 SV 3	1243.54	0	28196.5	36	6	22	25.61	5.7841	0.1631
857	1433B_HUMAN	P31946	14 3 3 protein beta alpha OS Homo sapiens GN YWHAB PE 1 SV 3	228.63	3.7	28196.5	19	4	22	18.29	5.564	0.1569
964	1433B_HUMAN	P31946	14 3 3 protein beta alpha OS Homo sapiens GN YWHAB PE 1 SV 3	184.456	0	28196.5	16	2	22	10.16	5.5396	0.1562
661	1433B_HUMAN	P31946	14 3 3 protein beta alpha OS Homo sapiens GN YWHAB PE 1 SV 3	515.169	0	28196.5	33	5	22	18.7	5.4176	0.1528
635	1433B_HUMAN	P31946	14 3 3 protein beta alpha OS Homo sapiens GN YWHAB PE 1 SV 3	814.97	0	28196.5	26	5	22	26.42	5.3709	0.1514
831	1433B_HUMAN	P31946	14 3 3 protein beta alpha OS Homo sapiens GN YWHAB PE 1 SV 3	228.192	0	28196.5	13	3	22	13.41	5.1875	0.1463
599	1433B_HUMAN	P31946	14 3 3 protein beta alpha OS Homo sapiens GN YWHAB PE 1 SV 3	811.546	0	28196.5	28	6	22	28.86	5.132	0.1447
411	1433B_HUMAN	P31946	14 3 3 protein beta alpha OS Homo sapiens GN YWHAB PE 1 SV 3	1789.02	0	28196.5	88	8	22	36.99	4.7354	0.1335
759	1433B_HUMAN	P31946	14 3 3 protein beta alpha OS Homo sapiens GN YWHAB PE 1 SV 3	1463.81	0	28196.5	118	9	22	28.46	4.7076	0.1327
784	1433B_HUMAN	P31946	14 3 3 protein beta alpha OS Homo sapiens GN YWHAB PE 1 SV 3	378.462	0	28196.5	24	4	22	22.36	4.5575	0.1285
804	1433B_HUMAN	P31946	14 3 3 protein beta alpha OS Homo sapiens GN YWHAB PE 1 SV 3	343.615	0	28196.5	35	6	22	25.2	4.3313	0.1221
414	1433B_HUMAN	P31946	14 3 3 protein beta alpha OS Homo sapiens GN YWHAB PE 1 SV 3	785.22	0	28196.5	28	5	22	19.51	4.2157	0.1189
585	1433B_HUMAN	P31946	14 3 3 protein beta alpha OS Homo sapiens GN YWHAB PE 1 SV 3	693.563	0	28196.5	21	3	22	11.79	4.0854	0.1152
466	1433B_HUMAN	P31946	14 3 3 protein beta alpha OS Homo sapiens GN YWHAB PE 1 SV 3	1015.76	0	28196.5	45	8	22	46.75	4.063	0.1146
602	1433B_HUMAN	P31946	14 3 3 protein beta alpha OS Homo sapiens GN YWHAB PE 1 SV 3	1715.06	0	28196.5	47	7	22	28.46	4.0606	0.1145
938	1433B_HUMAN	P31946	14 3 3 protein beta alpha OS Homo sapiens GN YWHAB PE 1 SV 3	247.877	0	28196.5	20	4	22	17.89	4.0564	0.1144
529	1433B_HUMAN	P31946	14 3 3 protein beta alpha OS Homo sapiens GN YWHAB PE 1 SV 3	291.27	0	28196.5	10	3	22	8.94	4.0405	0.1139
64	1433B_HUMAN	P31946	14 3 3 protein beta alpha OS Homo sapiens GN YWHAB PE 1 SV 3	1259.93	0	28196.5	46	7	22	32.52	3.876	0.1093
225	1433B_HUMAN	P31946	14 3 3 protein beta alpha OS Homo sapiens GN YWHAB PE 1 SV 3	1789.2	0	28196.5	62	8	22	43.9	3.8361	0.1082
438	1433B_HUMAN	P31946	14 3 3 protein beta alpha OS Homo sapiens GN YWHAB PE 1 SV 3	1118.85	0	28196.5	45	6	22	31.3	3.5526	0.1002
883	1433B_HUMAN	P31946	14 3 3 protein beta alpha OS Homo sapiens GN YWHAB PE 1 SV 3	217.335	0	28196.5	22	6	22	21.54	3.5531	0.1002
550	1433B_HUMAN	P31946	14 3 3 protein beta alpha OS Homo sapiens GN YWHAB PE 1 SV 3	382.425	0	28196.5	23	5	22	16.67	3.5146	0.0991
387	1433B_HUMAN	P31946	14 3 3 protein beta alpha OS Homo sapiens GN YWHAB PE 1 SV 3	488.531	0.81	28196.5	34	6	22	17.48	3.2722	0.0923
841	1433B_HUMAN	P31946	14 3 3 protein beta alpha OS Homo sapiens GN YWHAB PE 1 SV 3	236.352	2.7	28196.5	34	7	22	28.05	3.191	0.09
356	1433B_HUMAN	P31946	14 3 3 protein beta alpha OS Homo sapiens GN YWHAB PE 1 SV 3	486.32	0	28196.5	30	4	22	16.26	3.0782	0.0868
249	1433B_HUMAN	P31946	14 3 3 protein beta alpha OS Homo sapiens GN YWHAB PE 1 SV 3	766.508	0	28196.5	62	7	22	24.39	3.0372	0.0856
913	1433B_HUMAN	P31946	14 3 3 protein beta alpha OS Homo sapiens GN YWHAB PE 1 SV 3	205.861	0	28196.5	12	3	22	17.89	2.9659	0.0836
448	1433B_HUMAN	P31946	14 3 3 protein beta alpha OS Homo sapiens GN YWHAB PE 1 SV 3	404.254	0.53	28196.5	14	3	22	13.01	2.7027	0.0762
410	1433B_HUMAN	P31946	14 3 3 protein beta alpha OS Homo sapiens GN YWHAB PE 1 SV 3	765.3	0	28196.5	52	7	22	28.46	2.654	0.0748
468	1433B_HUMAN	P31946	14 3 3 protein beta alpha OS Homo sapiens GN YWHAB PE 1 SV 3	237.451	3.39	28196.5	19	4	22	17.48	2.4467	0.069
786	1433B_HUMAN	P31946	14 3 3 protein beta alpha OS Homo sapiens GN YWHAB PE 1 SV 3	489.394	0	28196.5	67	7	22	28.46	2.3691	0.0668
884	1433B_HUMAN	P31946	14 3 3 protein beta alpha OS Homo sapiens GN YWHAB PE 1 SV 3	178.038	0	28196.5	20	5	22	18.29	2.2437	0.0633
886	1433B_HUMAN	P31946	14 3 3 protein beta alpha OS Homo sapiens GN YWHAB PE 1 SV 3	159.012	0	28196.5	18	4	22	13.41	2.1518	0.0607
914	1433B_HUMAN	P31946	14 3 3 protein beta alpha OS Homo sapiens GN YWHAB PE 1 SV 3	188.289	0	28196.5	16	3	22	17.89	2.0029	0.0565
785	1433B_HUMAN	P31946	14 3 3 protein beta alpha OS Homo sapiens GN YWHAB PE 1 SV 3	117.615	0	28196.5	20	5	22	16.26	1.7016	0.048
415	1433B_HUMAN	P31946	14 3 3 protein beta alpha OS Homo sapiens GN YWHAB PE 1 SV 3	406.818	1.23	28196.5	20	5	22	15.85	1.3343	0.0376
772	1433E_HUMAN	P62258	14 3 3 protein epsilon OS Homo sapiens GN YWHAE PE 1 SV 1	34964.9	0	29345	396	22	29	78.43	236.766	6.9479	2
770	1433E_HUMAN	P62258	14 3 3 protein epsilon OS Homo sapiens GN YWHAE PE 1 SV 1	49600.2	0	29345	482	24	29	78.43	227.052	6.6628
771	1433E_HUMAN	P62258	14 3 3 protein epsilon OS Homo sapiens GN YWHAE PE 1 SV 1	15503.5	0	29345	466	25	29	79.61	221.156	6.4898
773	1433E_HUMAN	P62258	14 3 3 protein epsilon OS Homo sapiens GN YWHAE PE 1 SV 1	12475.1	0	29345	408	20	29	74.9	183.031	5.371
741	1433E_HUMAN	P62258	14 3 3 protein epsilon OS Homo sapiens GN YWHAE PE 1 SV 1	29046.8	0	29345	420	24	29	78.43	181.634	5.3301
743	1433E_HUMAN	P62258	14 3 3 protein epsilon OS Homo sapiens GN YWHAE PE 1 SV 1	33289.2	0	29345	207	15	29	54.51	181.437	5.3243
775	1433E_HUMAN	P62258	14 3 3 protein epsilon OS Homo sapiens GN YWHAE PE 1 SV 1	50255.4	0	29345	449	23	29	75.29	165.942	4.8696
769	1433E_HUMAN	P62258	14 3 3 protein epsilon OS Homo sapiens GN YWHAE PE 1 SV 1	6272.86	0	29345	285	19	29	69.41	154.317	4.5284
768	1433E_HUMAN	P62258	14 3 3 protein epsilon OS Homo sapiens GN YWHAE PE 1 SV 1	12015.8	0	29345	406	23	29	80.39	152.578	4.4774
742	1433E_HUMAN	P62258	14 3 3 protein epsilon OS Homo sapiens GN YWHAE PE 1 SV 1	7431.61	0	29345	322	24	29	76.47	152.11	4.4637
767	1433E_HUMAN	P62258	14 3 3 protein epsilon OS Homo sapiens GN YWHAE PE 1 SV 1	28502.2	0	29345	306	21	29	78.04	143.588	4.2136
766	1433E_HUMAN	P62258	14 3 3 protein epsilon OS Homo sapiens GN YWHAE PE 1 SV 1	24920	0	29345	401	23	29	75.29	141.349	4.1479
774	1433E_HUMAN	P62258	14 3 3 protein epsilon OS Homo sapiens GN YWHAE PE 1 SV 1	8749.58	0	29345	405	21	29	69.8	141.151	4.1421
744	1433E_HUMAN	P62258	14 3 3 protein epsilon OS Homo sapiens GN YWHAE PE 1 SV 1	7081.66	0	29345	215	18	29	70.98	138.647	4.0686
763	1433E_HUMAN	P62258	14 3 3 protein epsilon OS Homo sapiens GN YWHAE PE 1 SV 1	22290.4	0	29345	246	19	29	65.49	126.48	3.7116
740	1433E_HUMAN	P62258	14 3 3 protein epsilon OS Homo sapiens GN YWHAE PE 1 SV 1	10190.8	0	29345	307	22	29	66.27	123.322	3.6189
776	1433E_HUMAN	P62258	14 3 3 protein epsilon OS Homo sapiens GN YWHAE PE 1 SV 1	35496	0	29345	348	24	29	78.43	117.099	3.4363
745	1433E_HUMAN	P62258	14 3 3 protein epsilon OS Homo sapiens GN YWHAE PE 1 SV 1	8331.99	0	29345	187	16	29	68.24	109.596	3.2161
764	1433E_HUMAN	P62258	14 3 3 protein epsilon OS Homo sapiens GN YWHAE PE 1 SV 1	21868.2	0	29345	275	19	29	65.49	103.791	3.0458
686	1433E_HUMAN	P62258	14 3 3 protein epsilon OS Homo sapiens GN YWHAE PE 1 SV 1	786.103	0	29345	65	7	29	24.31	91.4403	2.6833
762	1433E_HUMAN	P62258	14 3 3 protein epsilon OS Homo sapiens GN YWHAE PE 1 SV 1	12928	0	29345	172	14	29	49.02	90.3439	2.6511
739	1433E_HUMAN	P62258	14 3 3 protein epsilon OS Homo sapiens GN YWHAE PE 1 SV 1	4532.1	0	29345	192	15	29	49.41	85.1311	2.4982
746	1433E_HUMAN	P62258	14 3 3 protein epsilon OS Homo sapiens GN YWHAE PE 1 SV 1	11507.5	0	29345	157	16	29	56.86	77.7361	2.2812
777	1433E_HUMAN	P62258	14 3 3 protein epsilon OS Homo sapiens GN YWHAE PE 1 SV 1	22587.6	0	29345	239	17	29	70.98	72.7832	2.1358
765	1433E_HUMAN	P62258	14 3 3 protein epsilon OS Homo sapiens GN YWHAE PE 1 SV 1	2601	0	29345	219	17	29	67.45	71.6381	2.1022
738	1433E_HUMAN	P62258	14 3 3 protein epsilon OS Homo sapiens GN YWHAE PE 1 SV 1	11431.7	0	29345	153	14	29	46.67	67.454	1.9794
778	1433E_HUMAN	P62258	14 3 3 protein epsilon OS Homo sapiens GN YWHAE PE 1 SV 1	5510.4	0	29345	204	17	29	57.65	61.4252	1.8025
761	1433E_HUMAN	P62258	14 3 3 protein epsilon OS Homo sapiens GN YWHAE PE 1 SV 1	8813.31	0	29345	135	12	29	46.67	58.095	1.7048
747	1433E_HUMAN	P62258	14 3 3 protein epsilon OS Homo sapiens GN YWHAE PE 1 SV 1	2662.1	0	29345	112	12	29	38.82	57.9211	1.6997
760	1433E_HUMAN	P62258	14 3 3 protein epsilon OS Homo sapiens GN YWHAE PE 1 SV 1	1645.25	0	29345	76	10	29	38.82	57.5337	1.6883
779	1433E_HUMAN	P62258	14 3 3 protein epsilon OS Homo sapiens GN YWHAE PE 1 SV 1	20334.2	0	29345	203	18	29	61.57	51.3037	1.5055
756	1433E_HUMAN	P62258	14 3 3 protein epsilon OS Homo sapiens GN YWHAE PE 1 SV 1	740.448	0	29345	48	6	29	20.78	46.983	1.3787
737	1433E_HUMAN	P62258	14 3 3 protein epsilon OS Homo sapiens GN YWHAE PE 1 SV 1	9110.8	0	29345	109	12	29	41.18	46.1297	1.3537
781	1433E_HUMAN	P62258	14 3 3 protein epsilon OS Homo sapiens GN YWHAE PE 1 SV 1	6262.54	0	29345	196	17	29	68.24	45.698	1.341
715	1433E_HUMAN	P62258	14 3 3 protein epsilon OS Homo sapiens GN YWHAE PE 1 SV 1	6235.83	0	29345	119	13	29	55.29	45.1968	1.3263
780	1433E_HUMAN	P62258	14 3 3 protein epsilon OS Homo sapiens GN YWHAE PE 1 SV 1	4391.85	0	29345	180	16	29	58.04	42.9586	1.2606
748	1433E_HUMAN	P62258	14 3 3 protein epsilon OS Homo sapiens GN YWHAE PE 1 SV 1	1878.96	0	29345	109	12	29	40.78	41.8135	1.227
735	1433E_HUMAN	P62258	14 3 3 protein epsilon OS Homo sapiens GN YWHAE PE 1 SV 1	6695.77	0	29345	87	11	29	43.92	41.6531	1.2223
716	1433E_HUMAN	P62258	14 3 3 protein epsilon OS Homo sapiens GN YWHAE PE 1 SV 1	1992.43	0	29345	106	10	29	34.12	39.465	1.1581
782	1433E_HUMAN	P62258	14 3 3 protein epsilon OS Homo sapiens GN YWHAE PE 1 SV 1	4811.21	0	29345	198	16	29	56.08	39.1298	1.1483
783	1433E_HUMAN	P62258	14 3 3 protein epsilon OS Homo sapiens GN YWHAE PE 1 SV 1	4519.39	0	29345	172	14	29	46.27	38.6964	1.1355
736	1433E_HUMAN	P62258	14 3 3 protein epsilon OS Homo sapiens GN YWHAE PE 1 SV 1	12360.2	0	29345	128	11	29	43.53	35.7646	1.0495
713	1433E_HUMAN	P62258	14 3 3 protein epsilon OS Homo sapiens GN YWHAE PE 1 SV 1	3627.34	0	29345	114	11	29	35.29	35.4822	1.0412
711	1433E_HUMAN	P62258	14 3 3 protein epsilon OS Homo sapiens GN YWHAE PE 1 SV 1	3706.25	0	29345	83	9	29	32.55	35.4287	1.0397
749	1433E_HUMAN	P62258	14 3 3 protein epsilon OS Homo sapiens GN YWHAE PE 1 SV 1	1258.53	0	29345	102	11	29	41.96	34.6807	1.0177
689	1433E_HUMAN	P62258	14 3 3 protein epsilon OS Homo sapiens GN YWHAE PE 1 SV 1	1693.21	0	29345	101	9	29	35.69	32.3366	0.9489
714	1433E_HUMAN	P62258	14 3 3 protein epsilon OS Homo sapiens GN YWHAE PE 1 SV 1	1550.08	0	29345	95	9	29	38.04	30.6114	0.8983
688	1433E_HUMAN	P62258	14 3 3 protein epsilon OS Homo sapiens GN YWHAE PE 1 SV 1	1260.3	0	29345	82	8	29	29.8	29.7029	0.8716
580	1433E_HUMAN	P62258	14 3 3 protein epsilon OS Homo sapiens GN YWHAE PE 1 SV 1	1465.31	0	29345	62	10	29	37.65	29.547	0.8671
718	1433E_HUMAN	P62258	14 3 3 protein epsilon OS Homo sapiens GN YWHAE PE 1 SV 1	787.226	0	29345	69	8	29	26.67	27.914	0.8191
712	1433E_HUMAN	P62258	14 3 3 protein epsilon OS Homo sapiens GN YWHAE PE 1 SV 1	5742.99	0	29345	122	12	29	44.31	27.743	0.8141
687	1433E_HUMAN	P62258	14 3 3 protein epsilon OS Homo sapiens GN YWHAE PE 1 SV 1	1115.23	0	29345	60	7	29	23.92	27.1297	0.7961
634	1433E_HUMAN	P62258	14 3 3 protein epsilon OS Homo sapiens GN YWHAE PE 1 SV 1	613.827	0	29345	47	5	29	21.18	26.6172	0.7811
800	1433E_HUMAN	P62258	14 3 3 protein epsilon OS Homo sapiens GN YWHAE PE 1 SV 1	1858.38	0	29345	129	14	29	57.65	26.4938	0.7775
661	1433E_HUMAN	P62258	14 3 3 protein epsilon OS Homo sapiens GN YWHAE PE 1 SV 1	1413.33	0	29345	67	7	29	21.57	24.9745	0.7329
662	1433E_HUMAN	P62258	14 3 3 protein epsilon OS Homo sapiens GN YWHAE PE 1 SV 1	1183.32	0	29345	62	7	29	31.76	24.1533	0.7088
635	1433E_HUMAN	P62258	14 3 3 protein epsilon OS Homo sapiens GN YWHAE PE 1 SV 1	2831.76	0	29345	43	7	29	29.02	23.9731	0.7035
691	1433E_HUMAN	P62258	14 3 3 protein epsilon OS Homo sapiens GN YWHAE PE 1 SV 1	932.687	0	29345	47	6	29	24.71	23.7882	0.6981
717	1433E_HUMAN	P62258	14 3 3 protein epsilon OS Homo sapiens GN YWHAE PE 1 SV 1	1197.38	0	29345	74	7	29	29.41	23.4515	0.6882
663	1433E_HUMAN	P62258	14 3 3 protein epsilon OS Homo sapiens GN YWHAE PE 1 SV 1	301.143	2.5	29345	27	3	29	12.55	22.6626	0.665
799	1433E_HUMAN	P62258	14 3 3 protein epsilon OS Homo sapiens GN YWHAE PE 1 SV 1	1150.8	0	29345	80	6	29	21.96	22.3623	0.6562
633	1433E_HUMAN	P62258	14 3 3 protein epsilon OS Homo sapiens GN YWHAE PE 1 SV 1	1736.59	0	29345	66	8	29	28.24	20.3042	0.5958
710	1433E_HUMAN	P62258	14 3 3 protein epsilon OS Homo sapiens GN YWHAE PE 1 SV 1	4392.41	0	29345	78	9	29	32.16	20.2828	0.5952
690	1433E_HUMAN	P62258	14 3 3 protein epsilon OS Homo sapiens GN YWHAE PE 1 SV 1	1280.83	0	29345	91	9	29	31.37	19.4291	0.5701
801	1433E_HUMAN	P62258	14 3 3 protein epsilon OS Homo sapiens GN YWHAE PE 1 SV 1	644.966	0	29345	72	9	29	36.47	19.356	0.568
659	1433E_HUMAN	P62258	14 3 3 protein epsilon OS Homo sapiens GN YWHAE PE 1 SV 1	754.524	0	29345	59	7	29	28.63	19.0701	0.5596
578	1433E_HUMAN	P62258	14 3 3 protein epsilon OS Homo sapiens GN YWHAE PE 1 SV 1	334.372	1.05	29345	16	5	29	10.98	18.829	0.5525
709	1433E_HUMAN	P62258	14 3 3 protein epsilon OS Homo sapiens GN YWHAE PE 1 SV 1	2412.51	0	29345	52	7	29	24.31	18.8155	0.5521
660	1433E_HUMAN	P62258	14 3 3 protein epsilon OS Homo sapiens GN YWHAE PE 1 SV 1	814.288	0	29345	57	7	29	31.76	18.7893	0.5514
750	1433E_HUMAN	P62258	14 3 3 protein epsilon OS Homo sapiens GN YWHAE PE 1 SV 1	820.595	0	29345	61	5	29	21.96	18.5583	0.5446
683	1433E_HUMAN	P62258	14 3 3 protein epsilon OS Homo sapiens GN YWHAE PE 1 SV 1	2408.04	0	29345	58	8	29	40	17.6307	0.5174
628	1433E_HUMAN	P62258	14 3 3 protein epsilon OS Homo sapiens GN YWHAE PE 1 SV 1	2144.16	0	29345	56	7	29	27.45	17.0658	0.5008
692	1433E_HUMAN	P62258	14 3 3 protein epsilon OS Homo sapiens GN YWHAE PE 1 SV 1	595.778	0	29345	29	5	29	20.78	17.0125	0.4992
759	1433E_HUMAN	P62258	14 3 3 protein epsilon OS Homo sapiens GN YWHAE PE 1 SV 1	1318.38	0	29345	78	7	29	29.8	15.4113	0.4522
658	1433E_HUMAN	P62258	14 3 3 protein epsilon OS Homo sapiens GN YWHAE PE 1 SV 1	2241.07	0	29345	54	8	29	32.94	15.1155	0.4436
608	1433E_HUMAN	P62258	14 3 3 protein epsilon OS Homo sapiens GN YWHAE PE 1 SV 1	1194.63	0	29345	67	10	29	34.51	14.9965	0.4401
555	1433E_HUMAN	P62258	14 3 3 protein epsilon OS Homo sapiens GN YWHAE PE 1 SV 1	529.093	0	29345	36	8	29	24.31	14.8933	0.437
583	1433E_HUMAN	P62258	14 3 3 protein epsilon OS Homo sapiens GN YWHAE PE 1 SV 1	1348.4	0	29345	39	7	29	36.86	14.7803	0.4337
751	1433E_HUMAN	P62258	14 3 3 protein epsilon OS Homo sapiens GN YWHAE PE 1 SV 1	384.393	0	29345	43	5	29	23.53	14.6319	0.4294
682	1433E_HUMAN	P62258	14 3 3 protein epsilon OS Homo sapiens GN YWHAE PE 1 SV 1	2500.94	0	29345	61	9	29	32.16	14.614	0.4288
605	1433E_HUMAN	P62258	14 3 3 protein epsilon OS Homo sapiens GN YWHAE PE 1 SV 1	3642.94	0	29345	47	7	29	21.57	14.4693	0.4246
734	1433E_HUMAN	P62258	14 3 3 protein epsilon OS Homo sapiens GN YWHAE PE 1 SV 1	4721.85	0	29345	70	9	29	43.53	14.4393	0.4237
626	1433E_HUMAN	P62258	14 3 3 protein epsilon OS Homo sapiens GN YWHAE PE 1 SV 1	601.079	0	29345	30	5	29	17.25	14.22	0.4173
664	1433E_HUMAN	P62258	14 3 3 protein epsilon OS Homo sapiens GN YWHAE PE 1 SV 1	717.665	0	29345	37	4	29	17.65	14.2205	0.4173
685	1433E_HUMAN	P62258	14 3 3 protein epsilon OS Homo sapiens GN YWHAE PE 1 SV 1	681.482	0	29345	67	8	29	31.37	14.133	0.4147
680	1433E_HUMAN	P62258	14 3 3 protein epsilon OS Homo sapiens GN YWHAE PE 1 SV 1	2879.32	0	29345	55	10	29	46.27	13.9998	0.4108
581	1433E_HUMAN	P62258	14 3 3 protein epsilon OS Homo sapiens GN YWHAE PE 1 SV 1	982.615	0	29345	32	6	29	33.73	13.8988	0.4079
721	1433E_HUMAN	P62258	14 3 3 protein epsilon OS Homo sapiens GN YWHAE PE 1 SV 1	1757.95	0	29345	49	7	29	29.02	13.7963	0.4049
551	1433E_HUMAN	P62258	14 3 3 protein epsilon OS Homo sapiens GN YWHAE PE 1 SV 1	988.434	0	29345	26	6	29	25.88	13.5673	0.3981
636	1433E_HUMAN	P62258	14 3 3 protein epsilon OS Homo sapiens GN YWHAE PE 1 SV 1	513.091	0	29345	35	5	29	17.65	13.5599	0.3979
582	1433E_HUMAN	P62258	14 3 3 protein epsilon OS Homo sapiens GN YWHAE PE 1 SV 1	657.47	0	29345	36	5	29	12.16	13.2123	0.3877
553	1433E_HUMAN	P62258	14 3 3 protein epsilon OS Homo sapiens GN YWHAE PE 1 SV 1	1596.54	0	29345	27	4	29	16.86	13.0559	0.3831
611	1433E_HUMAN	P62258	14 3 3 protein epsilon OS Homo sapiens GN YWHAE PE 1 SV 1	568.725	0	29345	45	8	29	33.73	12.5738	0.369
610	1433E_HUMAN	P62258	14 3 3 protein epsilon OS Homo sapiens GN YWHAE PE 1 SV 1	1341.98	0	29345	40	6	29	26.67	12.4384	0.365
933	1433E_HUMAN	P62258	14 3 3 protein epsilon OS Homo sapiens GN YWHAE PE 1 SV 1	437.247	0	29345	51	6	29	21.18	12.4359	0.3649
632	1433E_HUMAN	P62258	14 3 3 protein epsilon OS Homo sapiens GN YWHAE PE 1 SV 1	995.932	0	29345	46	6	29	23.92	12.0655	0.3541
526	1433E_HUMAN	P62258	14 3 3 protein epsilon OS Homo sapiens GN YWHAE PE 1 SV 1	512.986	0	29345	20	4	29	12.94	12.0453	0.3535
684	1433E_HUMAN	P62258	14 3 3 protein epsilon OS Homo sapiens GN YWHAE PE 1 SV 1	1901.18	0	29345	49	7	29	28.63	11.8923	0.349
789	1433E_HUMAN	P62258	14 3 3 protein epsilon OS Homo sapiens GN YWHAE PE 1 SV 1	2091.61	0	29345	53	6	29	21.18	11.8381	0.3474
638	1433E_HUMAN	P62258	14 3 3 protein epsilon OS Homo sapiens GN YWHAE PE 1 SV 1	359.875	0	29345	24	4	29	12.16	11.8164	0.3468
584	1433E_HUMAN	P62258	14 3 3 protein epsilon OS Homo sapiens GN YWHAE PE 1 SV 1	768.977	0	29345	45	7	29	23.92	11.5923	0.3402
752	1433E_HUMAN	P62258	14 3 3 protein epsilon OS Homo sapiens GN YWHAE PE 1 SV 1	245.801	3.33	29345	28	5	29	16.86	11.5321	0.3384
906	1433E_HUMAN	P62258	14 3 3 protein epsilon OS Homo sapiens GN YWHAE PE 1 SV 1	571.086	0	29345	64	7	29	30.59	11.116	0.3262
753	1433E_HUMAN	P62258	14 3 3 protein epsilon OS Homo sapiens GN YWHAE PE 1 SV 1	482.556	0	29345	29	4	29	14.9	11.0307	0.3237
666	1433E_HUMAN	P62258	14 3 3 protein epsilon OS Homo sapiens GN YWHAE PE 1 SV 1	457.328	0	29345	35	6	29	20.39	10.8868	0.3195
794	1433E_HUMAN	P62258	14 3 3 protein epsilon OS Homo sapiens GN YWHAE PE 1 SV 1	631.29	0	29345	68	6	29	21.18	10.7156	0.3144
607	1433E_HUMAN	P62258	14 3 3 protein epsilon OS Homo sapiens GN YWHAE PE 1 SV 1	691.605	0	29345	48	7	29	21.57	10.6911	0.3137
693	1433E_HUMAN	P62258	14 3 3 protein epsilon OS Homo sapiens GN YWHAE PE 1 SV 1	348.866	0	29345	32	5	29	19.22	10.5591	0.3099
579	1433E_HUMAN	P62258	14 3 3 protein epsilon OS Homo sapiens GN YWHAE PE 1 SV 1	886.504	0	29345	25	5	29	16.86	10.2666	0.3013
418	1433E_HUMAN	P62258	14 3 3 protein epsilon OS Homo sapiens GN YWHAE PE 1 SV 1	677.101	0	29345	19	7	29	28.24	10.2462	0.3007
719	1433E_HUMAN	P62258	14 3 3 protein epsilon OS Homo sapiens GN YWHAE PE 1 SV 1	541.871	0	29345	44	5	29	20	10.1638	0.2983
798	1433E_HUMAN	P62258	14 3 3 protein epsilon OS Homo sapiens GN YWHAE PE 1 SV 1	477.328	0	29345	44	6	29	19.61	9.9956	0.2933
790	1433E_HUMAN	P62258	14 3 3 protein epsilon OS Homo sapiens GN YWHAE PE 1 SV 1	2926.54	0	29345	53	7	29	33.33	9.4381	0.277
527	1433E_HUMAN	P62258	14 3 3 protein epsilon OS Homo sapiens GN YWHAE PE 1 SV 1	915.747	0	29345	22	4	29	18.82	9.3976	0.2758
802	1433E_HUMAN	P62258	14 3 3 protein epsilon OS Homo sapiens GN YWHAE PE 1 SV 1	1256.91	0	29345	66	10	29	37.65	8.7954	0.2581
755	1433E_HUMAN	P62258	14 3 3 protein epsilon OS Homo sapiens GN YWHAE PE 1 SV 1	460.057	0	29345	27	4	29	17.25	8.553	0.251
909	1433E_HUMAN	P62258	14 3 3 protein epsilon OS Homo sapiens GN YWHAE PE 1 SV 1	314.915	0	29345	42	6	29	24.31	8.3334	0.2445
932	1433E_HUMAN	P62258	14 3 3 protein epsilon OS Homo sapiens GN YWHAE PE 1 SV 1	376.087	0	29345	43	5	29	17.25	8.033	0.2357
604	1433E_HUMAN	P62258	14 3 3 protein epsilon OS Homo sapiens GN YWHAE PE 1 SV 1	514.857	0	29345	26	5	29	15.29	8.0071	0.235
797	1433E_HUMAN	P62258	14 3 3 protein epsilon OS Homo sapiens GN YWHAE PE 1 SV 1	416.2	0	29345	53	6	29	24.31	7.9962	0.2346
556	1433E_HUMAN	P62258	14 3 3 protein epsilon OS Homo sapiens GN YWHAE PE 1 SV 1	696.275	0	29345	32	6	29	21.96	7.8519	0.2304
577	1433E_HUMAN	P62258	14 3 3 protein epsilon OS Homo sapiens GN YWHAE PE 1 SV 1	1007.29	0	29345	45	7	29	28.24	7.7966	0.2288
757	1433E_HUMAN	P62258	14 3 3 protein epsilon OS Homo sapiens GN YWHAE PE 1 SV 1	232.022	0	29345	36	5	29	21.96	7.5404	0.2213
803	1433E_HUMAN	P62258	14 3 3 protein epsilon OS Homo sapiens GN YWHAE PE 1 SV 1	675.108	0	29345	49	7	29	21.96	7.5379	0.2212
908	1433E_HUMAN	P62258	14 3 3 protein epsilon OS Homo sapiens GN YWHAE PE 1 SV 1	492.223	0	29345	46	4	29	17.25	7.3323	0.2152
793	1433E_HUMAN	P62258	14 3 3 protein epsilon OS Homo sapiens GN YWHAE PE 1 SV 1	530.199	0	29345	58	6	29	29.02	7.3189	0.2148
708	1433E_HUMAN	P62258	14 3 3 protein epsilon OS Homo sapiens GN YWHAE PE 1 SV 1	4300.27	0	29345	63	8	29	28.24	7.2758	0.2135
827	1433E_HUMAN	P62258	14 3 3 protein epsilon OS Homo sapiens GN YWHAE PE 1 SV 1	390.82	0	29345	51	10	29	41.96	6.7812	0.199
879	1433E_HUMAN	P62258	14 3 3 protein epsilon OS Homo sapiens GN YWHAE PE 1 SV 1	336.82	0	29345	48	7	29	29.02	6.6426	0.1949
529	1433E_HUMAN	P62258	14 3 3 protein epsilon OS Homo sapiens GN YWHAE PE 1 SV 1	355.243	0	29345	25	7	29	14.12	6.6182	0.1942
905	1433E_HUMAN	P62258	14 3 3 protein epsilon OS Homo sapiens GN YWHAE PE 1 SV 1	255.756	0	29345	37	6	29	17.25	6.5982	0.1936
805	1433E_HUMAN	P62258	14 3 3 protein epsilon OS Homo sapiens GN YWHAE PE 1 SV 1	384.927	0	29345	32	6	29	21.96	6.5549	0.1924
657	1433E_HUMAN	P62258	14 3 3 protein epsilon OS Homo sapiens GN YWHAE PE 1 SV 1	1497.45	0	29345	44	6	29	27.06	6.4332	0.1888
502	1433E_HUMAN	P62258	14 3 3 protein epsilon OS Homo sapiens GN YWHAE PE 1 SV 1	327.279	0.64	29345	19	4	29	14.9	6.4273	0.1886
552	1433E_HUMAN	P62258	14 3 3 protein epsilon OS Homo sapiens GN YWHAE PE 1 SV 1	564.534	0	29345	15	5	29	20	6.3819	0.1873
934	1433E_HUMAN	P62258	14 3 3 protein epsilon OS Homo sapiens GN YWHAE PE 1 SV 1	354.038	0	29345	50	7	29	25.88	6.3747	0.1871
524	1433E_HUMAN	P62258	14 3 3 protein epsilon OS Homo sapiens GN YWHAE PE 1 SV 1	508.259	0	29345	31	7	29	26.67	6.3299	0.1857
720	1433E_HUMAN	P62258	14 3 3 protein epsilon OS Homo sapiens GN YWHAE PE 1 SV 1	283.194	0	29345	25	5	29	21.96	6.3139	0.1853
585	1433E_HUMAN	P62258	14 3 3 protein epsilon OS Homo sapiens GN YWHAE PE 1 SV 1	440.869	0	29345	27	6	29	25.49	6.1378	0.1801
733	1433E_HUMAN	P62258	14 3 3 protein epsilon OS Homo sapiens GN YWHAE PE 1 SV 1	466.296	0	29345	34	6	29	18.82	6.0722	0.1782
473	1433E_HUMAN	P62258	14 3 3 protein epsilon OS Homo sapiens GN YWHAE PE 1 SV 1	875.973	0	29345	36	7	29	18.04	5.8047	0.1703
665	1433E_HUMAN	P62258	14 3 3 protein epsilon OS Homo sapiens GN YWHAE PE 1 SV 1	292.239	0	29345	27	6	29	28.63	5.5518	0.1629
525	1433E_HUMAN	P62258	14 3 3 protein epsilon OS Homo sapiens GN YWHAE PE 1 SV 1	234.276	1.75	29345	23	5	29	17.65	5.4654	0.1604
828	1433E_HUMAN	P62258	14 3 3 protein epsilon OS Homo sapiens GN YWHAE PE 1 SV 1	276.734	0	29345	43	5	29	21.18	5.3693	0.1576
830	1433E_HUMAN	P62258	14 3 3 protein epsilon OS Homo sapiens GN YWHAE PE 1 SV 1	294.251	2.7	29345	16	3	29	14.9	5.2248	0.1533
695	1433E_HUMAN	P62258	14 3 3 protein epsilon OS Homo sapiens GN YWHAE PE 1 SV 1	303.361	0	29345	28	6	29	15.69	5.2073	0.1528
449	1433E_HUMAN	P62258	14 3 3 protein epsilon OS Homo sapiens GN YWHAE PE 1 SV 1	416.875	0	29345	16	5	29	12.55	5.1444	0.151
855	1433E_HUMAN	P62258	14 3 3 protein epsilon OS Homo sapiens GN YWHAE PE 1 SV 1	354.047	0	29345	37	5	29	21.57	5.1421	0.1509
907	1433E_HUMAN	P62258	14 3 3 protein epsilon OS Homo sapiens GN YWHAE PE 1 SV 1	209.384	0	29345	34	5	29	17.25	4.9289	0.1446
549	1433E_HUMAN	P62258	14 3 3 protein epsilon OS Homo sapiens GN YWHAE PE 1 SV 1	1151.55	0	29345	47	9	29	26.67	4.8237	0.1416
447	1433E_HUMAN	P62258	14 3 3 protein epsilon OS Homo sapiens GN YWHAE PE 1 SV 1	713.357	0	29345	25	6	29	21.57	4.663	0.1368
795	1433E_HUMAN	P62258	14 3 3 protein epsilon OS Homo sapiens GN YWHAE PE 1 SV 1	248.956	0	29345	38	4	29	16.47	4.4832	0.1316
576	1433E_HUMAN	P62258	14 3 3 protein epsilon OS Homo sapiens GN YWHAE PE 1 SV 1	593.587	0	29345	38	6	29	23.53	4.3899	0.1288
804	1433E_HUMAN	P62258	14 3 3 protein epsilon OS Homo sapiens GN YWHAE PE 1 SV 1	412.487	0	29345	44	7	29	25.88	4.2155	0.1237
707	1433E_HUMAN	P62258	14 3 3 protein epsilon OS Homo sapiens GN YWHAE PE 1 SV 1	1578.24	0	29345	48	6	29	36.86	4.1885	0.1229
788	1433E_HUMAN	P62258	14 3 3 protein epsilon OS Homo sapiens GN YWHAE PE 1 SV 1	630.285	0	29345	33	6	29	27.84	4.0871	0.1199
656	1433E_HUMAN	P62258	14 3 3 protein epsilon OS Homo sapiens GN YWHAE PE 1 SV 1	1517.53	0	29345	55	4	29	16.86	4.047	0.1188
499	1433E_HUMAN	P62258	14 3 3 protein epsilon OS Homo sapiens GN YWHAE PE 1 SV 1	460.793	0	29345	16	5	29	14.12	3.8556	0.1131
472	1433E_HUMAN	P62258	14 3 3 protein epsilon OS Homo sapiens GN YWHAE PE 1 SV 1	538.745	0	29345	13	2	29	7.84	3.8187	0.1121
824	1433E_HUMAN	P62258	14 3 3 protein epsilon OS Homo sapiens GN YWHAE PE 1 SV 1	269.16	0	29345	29	4	29	17.25	3.7823	0.111
829	1433E_HUMAN	P62258	14 3 3 protein epsilon OS Homo sapiens GN YWHAE PE 1 SV 1	246.857	0	29345	27	4	29	16.86	3.5963	0.1055
550	1433E_HUMAN	P62258	14 3 3 protein epsilon OS Homo sapiens GN YWHAE PE 1 SV 1	196.671	2.82	29345	17	3	29	10.59	2.9169	0.0856
522	1433E_HUMAN	P62258	14 3 3 protein epsilon OS Homo sapiens GN YWHAE PE 1 SV 1	820.216	0	29345	37	7	29	25.88	2.326	0.0683
853	1433E_HUMAN	P62258	14 3 3 protein epsilon OS Homo sapiens GN YWHAE PE 1 SV 1	290.166	0	29345	45	6	29	28.63	2.2721	0.0667
822	1433E_HUMAN	P62258	14 3 3 protein epsilon OS Homo sapiens GN YWHAE PE 1 SV 1	256.847	0	29345	36	5	29	18.82	1.9807	0.0581
852	1433E_HUMAN	P62258	14 3 3 protein epsilon OS Homo sapiens GN YWHAE PE 1 SV 1	193.675	0	29345	21	3	29	12.16	1.9794	0.0581
416	1433E_HUMAN	P62258	14 3 3 protein epsilon OS Homo sapiens GN YWHAE PE 1 SV 1	671.034	0	29345	23	5	29	26.67	1.8598	0.0546
602	1433E_HUMAN	P62258	14 3 3 protein epsilon OS Homo sapiens GN YWHAE PE 1 SV 1	1194.89	0	29345	36	4	29	16.86	1.2178	0.0357
494	1433E_HUMAN	P62258	14 3 3 protein epsilon OS Homo sapiens GN YWHAE PE 1 SV 1	1117.23	0	29345	20	5	29	19.22	0.8749	0.0257
653	1433E_HUMAN	P62258	14 3 3 protein epsilon OS Homo sapiens GN YWHAE PE 1 SV 1	1982.44	0	29345	32	4	29	16.08	0.8065	0.0237
548	1433E_HUMAN	P62258	14 3 3 protein epsilon OS Homo sapiens GN YWHAE PE 1 SV 1	601.273	0	29345	36	6	29	23.53	0.4746	0.0139
742	1433F_HUMAN	Q04917	14 3 3 protein eta OS Homo sapiens GN YWHAH PE 1 SV 4	7533.05	0	28389.9	285	16	27	59.35	157.145	4.4613	3
741	1433F_HUMAN	Q04917	14 3 3 protein eta OS Homo sapiens GN YWHAH PE 1 SV 4	25092.3	0	28389.9	340	20	27	69.11	147.723	4.1938
743	1433F_HUMAN	Q04917	14 3 3 protein eta OS Homo sapiens GN YWHAH PE 1 SV 4	36469.7	0	28389.9	229	17	27	67.07	145.316	4.1255
769	1433F_HUMAN	Q04917	14 3 3 protein eta OS Homo sapiens GN YWHAH PE 1 SV 4	6588.75	0	28389.9	307	24	27	74.39	140.982	4.0025
740	1433F_HUMAN	Q04917	14 3 3 protein eta OS Homo sapiens GN YWHAH PE 1 SV 4	7894.37	0	28389.9	309	21	27	69.92	137.817	3.9126
771	1433F_HUMAN	Q04917	14 3 3 protein eta OS Homo sapiens GN YWHAH PE 1 SV 4	8731.55	0	28389.9	322	18	27	69.11	134.844	3.8282
767	1433F_HUMAN	Q04917	14 3 3 protein eta OS Homo sapiens GN YWHAH PE 1 SV 4	21834.1	0	28389.9	326	21	27	71.54	123.177	3.497
772	1433F_HUMAN	Q04917	14 3 3 protein eta OS Homo sapiens GN YWHAH PE 1 SV 4	21223.4	0	28389.9	303	21	27	69.92	110.144	3.127
764	1433F_HUMAN	Q04917	14 3 3 protein eta OS Homo sapiens GN YWHAH PE 1 SV 4	18249.6	0	28389.9	252	18	27	64.23	107.604	3.0549
734	1433F_HUMAN	Q04917	14 3 3 protein eta OS Homo sapiens GN YWHAH PE 1 SV 4	8760.13	0	28389.9	114	11	27	41.46	105.95	3.0079
766	1433F_HUMAN	Q04917	14 3 3 protein eta OS Homo sapiens GN YWHAH PE 1 SV 4	13976.8	0	28389.9	266	18	27	65.45	103.798	2.9468
763	1433F_HUMAN	Q04917	14 3 3 protein eta OS Homo sapiens GN YWHAH PE 1 SV 4	17528.9	0	28389.9	239	17	27	68.7	95.4701	2.7104
768	1433F_HUMAN	Q04917	14 3 3 protein eta OS Homo sapiens GN YWHAH PE 1 SV 4	6869.89	0	28389.9	294	18	27	69.11	94.3706	2.6792
770	1433F_HUMAN	Q04917	14 3 3 protein eta OS Homo sapiens GN YWHAH PE 1 SV 4	32046.9	0	28389.9	343	22	27	71.95	90.4962	2.5692
773	1433F_HUMAN	Q04917	14 3 3 protein eta OS Homo sapiens GN YWHAH PE 1 SV 4	7854.83	0	28389.9	282	18	27	61.79	90.2874	2.5632
765	1433F_HUMAN	Q04917	14 3 3 protein eta OS Homo sapiens GN YWHAH PE 1 SV 4	5120.16	0	28389.9	251	17	27	54.47	84.6709	2.4038
744	1433F_HUMAN	Q04917	14 3 3 protein eta OS Homo sapiens GN YWHAH PE 1 SV 4	5778.74	0	28389.9	173	17	27	62.6	83.9649	2.3838
739	1433F_HUMAN	Q04917	14 3 3 protein eta OS Homo sapiens GN YWHAH PE 1 SV 4	5389.47	0	28389.9	210	16	27	58.54	74.0864	2.1033
738	1433F_HUMAN	Q04917	14 3 3 protein eta OS Homo sapiens GN YWHAH PE 1 SV 4	10043.9	0	28389.9	221	15	27	46.75	70.6145	2.0047
745	1433F_HUMAN	Q04917	14 3 3 protein eta OS Homo sapiens GN YWHAH PE 1 SV 4	5070.33	0	28389.9	139	14	27	55.69	65.8869	1.8705
737	1433F_HUMAN	Q04917	14 3 3 protein eta OS Homo sapiens GN YWHAH PE 1 SV 4	12453.7	0	28389.9	229	17	27	49.59	65.2903	1.8536
762	1433F_HUMAN	Q04917	14 3 3 protein eta OS Homo sapiens GN YWHAH PE 1 SV 4	6480.47	0	28389.9	176	15	27	54.07	54.8904	1.5583
776	1433F_HUMAN	Q04917	14 3 3 protein eta OS Homo sapiens GN YWHAH PE 1 SV 4	16048	0	28389.9	205	18	27	58.54	50.4795	1.4331
774	1433F_HUMAN	Q04917	14 3 3 protein eta OS Homo sapiens GN YWHAH PE 1 SV 4	2863.91	0	28389.9	169	12	27	54.47	50.0865	1.4219
736	1433F_HUMAN	Q04917	14 3 3 protein eta OS Homo sapiens GN YWHAH PE 1 SV 4	10918.8	0	28389.9	158	15	27	51.22	44.9595	1.2764
775	1433F_HUMAN	Q04917	14 3 3 protein eta OS Homo sapiens GN YWHAH PE 1 SV 4	20796.1	0	28389.9	227	19	27	64.23	41.2841	1.172
715	1433F_HUMAN	Q04917	14 3 3 protein eta OS Homo sapiens GN YWHAH PE 1 SV 4	7429.01	0	28389.9	162	15	27	52.85	35.8457	1.0177
777	1433F_HUMAN	Q04917	14 3 3 protein eta OS Homo sapiens GN YWHAH PE 1 SV 4	11088	0	28389.9	136	13	27	43.9	32.6315	0.9264
749	1433F_HUMAN	Q04917	14 3 3 protein eta OS Homo sapiens GN YWHAH PE 1 SV 4	1471.19	0	28389.9	99	11	27	36.18	32.2362	0.9152
746	1433F_HUMAN	Q04917	14 3 3 protein eta OS Homo sapiens GN YWHAH PE 1 SV 4	6573.88	0	28389.9	132	13	27	58.94	30.8644	0.8762
713	1433F_HUMAN	Q04917	14 3 3 protein eta OS Homo sapiens GN YWHAH PE 1 SV 4	3816.76	0	28389.9	124	13	27	46.34	26.2653	0.7457
778	1433F_HUMAN	Q04917	14 3 3 protein eta OS Homo sapiens GN YWHAH PE 1 SV 4	4568.79	0	28389.9	141	15	27	54.88	26.102	0.741
748	1433F_HUMAN	Q04917	14 3 3 protein eta OS Homo sapiens GN YWHAH PE 1 SV 4	1720.45	0	28389.9	100	10	27	32.52	26.0915	0.7407
714	1433F_HUMAN	Q04917	14 3 3 protein eta OS Homo sapiens GN YWHAH PE 1 SV 4	849.863	0	28389.9	74	8	27	38.21	25.4566	0.7227
779	1433F_HUMAN	Q04917	14 3 3 protein eta OS Homo sapiens GN YWHAH PE 1 SV 4	9668.48	0	28389.9	117	11	27	41.46	25.3089	0.7185
747	1433F_HUMAN	Q04917	14 3 3 protein eta OS Homo sapiens GN YWHAH PE 1 SV 4	1809.71	0	28389.9	111	13	27	38.62	24.764	0.703
251	1433F_HUMAN	Q04917	14 3 3 protein eta OS Homo sapiens GN YWHAH PE 1 SV 4	1319.27	0	28389.9	94	10	27	34.15	24.4988	0.6955
689	1433F_HUMAN	Q04917	14 3 3 protein eta OS Homo sapiens GN YWHAH PE 1 SV 4	1938.83	0	28389.9	102	9	27	35.77	22.7649	0.6463
710	1433F_HUMAN	Q04917	14 3 3 protein eta OS Homo sapiens GN YWHAH PE 1 SV 4	4100.68	0	28389.9	87	9	27	30.08	21.9169	0.6222
712	1433F_HUMAN	Q04917	14 3 3 protein eta OS Homo sapiens GN YWHAH PE 1 SV 4	4174.07	0	28389.9	102	9	27	37.8	21.2046	0.602
716	1433F_HUMAN	Q04917	14 3 3 protein eta OS Homo sapiens GN YWHAH PE 1 SV 4	1412.1	0	28389.9	100	12	27	38.62	20.4689	0.5811
661	1433F_HUMAN	Q04917	14 3 3 protein eta OS Homo sapiens GN YWHAH PE 1 SV 4	1566.45	0	28389.9	83	10	27	34.96	18.67	0.53
688	1433F_HUMAN	Q04917	14 3 3 protein eta OS Homo sapiens GN YWHAH PE 1 SV 4	1540.49	0	28389.9	96	9	27	32.52	18.4486	0.5238
735	1433F_HUMAN	Q04917	14 3 3 protein eta OS Homo sapiens GN YWHAH PE 1 SV 4	5249.02	0	28389.9	85	7	27	27.24	17.2696	0.4903
686	1433F_HUMAN	Q04917	14 3 3 protein eta OS Homo sapiens GN YWHAH PE 1 SV 4	1274.77	0	28389.9	92	11	27	44.31	17.1238	0.4861
780	1433F_HUMAN	Q04917	14 3 3 protein eta OS Homo sapiens GN YWHAH PE 1 SV 4	3128.66	0	28389.9	123	12	27	54.07	16.3416	0.4639
783	1433F_HUMAN	Q04917	14 3 3 protein eta OS Homo sapiens GN YWHAH PE 1 SV 4	2728.98	0	28389.9	123	10	27	30.49	14.37	0.408
781	1433F_HUMAN	Q04917	14 3 3 protein eta OS Homo sapiens GN YWHAH PE 1 SV 4	2194.86	0	28389.9	104	9	27	41.87	13.8336	0.3927
687	1433F_HUMAN	Q04917	14 3 3 protein eta OS Homo sapiens GN YWHAH PE 1 SV 4	629.989	0	28389.9	54	6	27	27.64	13.6008	0.3861
760	1433F_HUMAN	Q04917	14 3 3 protein eta OS Homo sapiens GN YWHAH PE 1 SV 4	2675.97	0	28389.9	92	7	27	23.58	13.3942	0.3803
761	1433F_HUMAN	Q04917	14 3 3 protein eta OS Homo sapiens GN YWHAH PE 1 SV 4	5245.09	0	28389.9	126	13	27	43.5	13.1931	0.3745
635	1433F_HUMAN	Q04917	14 3 3 protein eta OS Homo sapiens GN YWHAH PE 1 SV 4	2414.36	0	28389.9	58	10	27	34.15	12.3681	0.3511
662	1433F_HUMAN	Q04917	14 3 3 protein eta OS Homo sapiens GN YWHAH PE 1 SV 4	649.398	0	28389.9	57	8	27	25.2	11.849	0.3364
684	1433F_HUMAN	Q04917	14 3 3 protein eta OS Homo sapiens GN YWHAH PE 1 SV 4	1486.59	0	28389.9	74	10	27	40.24	11.7827	0.3345
608	1433F_HUMAN	Q04917	14 3 3 protein eta OS Homo sapiens GN YWHAH PE 1 SV 4	790.989	0	28389.9	51	6	27	23.58	11.5006	0.3265
660	1433F_HUMAN	Q04917	14 3 3 protein eta OS Homo sapiens GN YWHAH PE 1 SV 4	467.658	0	28389.9	54	7	27	24.39	11.0268	0.313
609	1433F_HUMAN	Q04917	14 3 3 protein eta OS Homo sapiens GN YWHAH PE 1 SV 4	317.466	0	28389.9	30	7	27	36.18	10.684	0.3033
659	1433F_HUMAN	Q04917	14 3 3 protein eta OS Homo sapiens GN YWHAH PE 1 SV 4	761.841	0	28389.9	57	10	27	32.11	10.5156	0.2985
709	1433F_HUMAN	Q04917	14 3 3 protein eta OS Homo sapiens GN YWHAH PE 1 SV 4	2727.52	0	28389.9	60	8	27	28.86	10.4704	0.2973
782	1433F_HUMAN	Q04917	14 3 3 protein eta OS Homo sapiens GN YWHAH PE 1 SV 4	1988.93	0	28389.9	107	11	27	40.65	9.9859	0.2835
711	1433F_HUMAN	Q04917	14 3 3 protein eta OS Homo sapiens GN YWHAH PE 1 SV 4	2549.13	0	28389.9	74	7	27	22.76	9.8731	0.2803
658	1433F_HUMAN	Q04917	14 3 3 protein eta OS Homo sapiens GN YWHAH PE 1 SV 4	1991.74	0	28389.9	61	7	27	27.24	9.1842	0.2607
580	1433F_HUMAN	Q04917	14 3 3 protein eta OS Homo sapiens GN YWHAH PE 1 SV 4	464.378	0	28389.9	48	9	27	32.93	8.8517	0.2513
581	1433F_HUMAN	Q04917	14 3 3 protein eta OS Homo sapiens GN YWHAH PE 1 SV 4	1628.67	0	28389.9	37	5	27	21.95	8.5472	0.2427
606	1433F_HUMAN	Q04917	14 3 3 protein eta OS Homo sapiens GN YWHAH PE 1 SV 4	207.628	1.85	28389.9	24	4	27	21.14	8.439	0.2396
683	1433F_HUMAN	Q04917	14 3 3 protein eta OS Homo sapiens GN YWHAH PE 1 SV 4	1845.53	0	28389.9	60	7	27	28.05	8.1945	0.2326
717	1433F_HUMAN	Q04917	14 3 3 protein eta OS Homo sapiens GN YWHAH PE 1 SV 4	478.898	0	28389.9	42	6	27	31.71	8.1767	0.2321
634	1433F_HUMAN	Q04917	14 3 3 protein eta OS Homo sapiens GN YWHAH PE 1 SV 4	896.097	0	28389.9	42	6	27	21.14	8.1703	0.232
633	1433F_HUMAN	Q04917	14 3 3 protein eta OS Homo sapiens GN YWHAH PE 1 SV 4	665.325	0	28389.9	45	8	27	30.49	8.1662	0.2318
685	1433F_HUMAN	Q04917	14 3 3 protein eta OS Homo sapiens GN YWHAH PE 1 SV 4	677.662	0	28389.9	56	8	27	30.08	8.0364	0.2282
756	1433F_HUMAN	Q04917	14 3 3 protein eta OS Homo sapiens GN YWHAH PE 1 SV 4	522.222	0	28389.9	56	12	27	43.09	7.6719	0.2178
707	1433F_HUMAN	Q04917	14 3 3 protein eta OS Homo sapiens GN YWHAH PE 1 SV 4	3186.09	0	28389.9	76	7	27	31.71	7.3548	0.2088
682	1433F_HUMAN	Q04917	14 3 3 protein eta OS Homo sapiens GN YWHAH PE 1 SV 4	2349.45	0	28389.9	61	10	27	41.87	7.0669	0.2006
708	1433F_HUMAN	Q04917	14 3 3 protein eta OS Homo sapiens GN YWHAH PE 1 SV 4	5014.69	0	28389.9	61	6	27	23.58	6.3397	0.18
579	1433F_HUMAN	Q04917	14 3 3 protein eta OS Homo sapiens GN YWHAH PE 1 SV 4	677.177	1.25	28389.9	21	5	27	12.6	6.0729	0.1724
663	1433F_HUMAN	Q04917	14 3 3 protein eta OS Homo sapiens GN YWHAH PE 1 SV 4	280.471	2.33	28389.9	39	5	27	21.14	6.0486	0.1717
656	1433F_HUMAN	Q04917	14 3 3 protein eta OS Homo sapiens GN YWHAH PE 1 SV 4	1849.15	0	28389.9	52	5	27	20.73	5.8584	0.1663
89	1433F_HUMAN	Q04917	14 3 3 protein eta OS Homo sapiens GN YWHAH PE 1 SV 4	3608.38	0	28389.9	94	7	27	26.83	5.7595	0.1635
10	1433F_HUMAN	Q04917	14 3 3 protein eta OS Homo sapiens GN YWHAH PE 1 SV 4	1819.56	0	28389.9	61	8	27	29.27	5.551	0.1576
605	1433F_HUMAN	Q04917	14 3 3 protein eta OS Homo sapiens GN YWHAH PE 1 SV 4	1004.67	0	28389.9	30	5	27	21.95	5.509	0.1564
657	1433F_HUMAN	Q04917	14 3 3 protein eta OS Homo sapiens GN YWHAH PE 1 SV 4	1725.67	0	28389.9	62	9	27	29.67	5.2087	0.1479
690	1433F_HUMAN	Q04917	14 3 3 protein eta OS Homo sapiens GN YWHAH PE 1 SV 4	713.815	0	28389.9	55	8	27	33.74	5.0179	0.1425
607	1433F_HUMAN	Q04917	14 3 3 protein eta OS Homo sapiens GN YWHAH PE 1 SV 4	648.809	0	28389.9	67	12	27	34.15	4.9629	0.1409
691	1433F_HUMAN	Q04917	14 3 3 protein eta OS Homo sapiens GN YWHAH PE 1 SV 4	394.284	0	28389.9	47	8	27	24.39	4.9346	0.1401
551	1433F_HUMAN	Q04917	14 3 3 protein eta OS Homo sapiens GN YWHAH PE 1 SV 4	676.552	0	28389.9	33	8	27	31.3	4.8455	0.1376
62	1433F_HUMAN	Q04917	14 3 3 protein eta OS Homo sapiens GN YWHAH PE 1 SV 4	5365.54	0	28389.9	91	6	27	23.17	4.5989	0.1306
755	1433F_HUMAN	Q04917	14 3 3 protein eta OS Homo sapiens GN YWHAH PE 1 SV 4	236.266	0	28389.9	27	6	27	21.14	4.5855	0.1302
553	1433F_HUMAN	Q04917	14 3 3 protein eta OS Homo sapiens GN YWHAH PE 1 SV 4	557.427	0	28389.9	30	6	27	17.89	4.4457	0.1262
548	1433F_HUMAN	Q04917	14 3 3 protein eta OS Homo sapiens GN YWHAH PE 1 SV 4	1530.06	0	28389.9	54	7	27	29.67	4.315	0.1225
655	1433F_HUMAN	Q04917	14 3 3 protein eta OS Homo sapiens GN YWHAH PE 1 SV 4	1853.87	0	28389.9	74	9	27	33.33	4.1315	0.1173
63	1433F_HUMAN	Q04917	14 3 3 protein eta OS Homo sapiens GN YWHAH PE 1 SV 4	2582.27	0	28389.9	76	6	27	21.14	4.1153	0.1168
632	1433F_HUMAN	Q04917	14 3 3 protein eta OS Homo sapiens GN YWHAH PE 1 SV 4	369.996	0	28389.9	39	6	27	24.39	4.0738	0.1157
554	1433F_HUMAN	Q04917	14 3 3 protein eta OS Homo sapiens GN YWHAH PE 1 SV 4	659.127	0	28389.9	23	4	27	15.45	3.6231	0.1029
793	1433F_HUMAN	Q04917	14 3 3 protein eta OS Homo sapiens GN YWHAH PE 1 SV 4	563.573	0	28389.9	58	5	27	24.8	3.3742	0.0958
601	1433F_HUMAN	Q04917	14 3 3 protein eta OS Homo sapiens GN YWHAH PE 1 SV 4	1954.23	0	28389.9	66	9	27	34.15	3.3407	0.0948
91	1433F_HUMAN	Q04917	14 3 3 protein eta OS Homo sapiens GN YWHAH PE 1 SV 4	1460.44	0	28389.9	37	7	27	32.52	3.3191	0.0942
751	1433F_HUMAN	Q04917	14 3 3 protein eta OS Homo sapiens GN YWHAH PE 1 SV 4	316.564	0	28389.9	26	5	27	15.45	3.2838	0.0932
629	1433F_HUMAN	Q04917	14 3 3 protein eta OS Homo sapiens GN YWHAH PE 1 SV 4	1928.79	0	28389.9	75	9	27	41.46	3.1457	0.0893
555	1433F_HUMAN	Q04917	14 3 3 protein eta OS Homo sapiens GN YWHAH PE 1 SV 4	321.453	0	28389.9	17	3	27	13.01	3.1419	0.0892
631	1433F_HUMAN	Q04917	14 3 3 protein eta OS Homo sapiens GN YWHAH PE 1 SV 4	263.639	3.81	28389.9	26	3	27	16.67	2.9853	0.0848
718	1433F_HUMAN	Q04917	14 3 3 protein eta OS Homo sapiens GN YWHAH PE 1 SV 4	239.493	2.44	28389.9	35	4	27	12.2	2.7858	0.0791
577	1433F_HUMAN	Q04917	14 3 3 protein eta OS Homo sapiens GN YWHAH PE 1 SV 4	415.768	0	28389.9	24	3	27	12.2	2.4925	0.0708
630	1433F_HUMAN	Q04917	14 3 3 protein eta OS Homo sapiens GN YWHAH PE 1 SV 4	914.116	0	28389.9	33	6	27	16.67	2.4758	0.0703
9	1433F_HUMAN	Q04917	14 3 3 protein eta OS Homo sapiens GN YWHAH PE 1 SV 4	1521.41	0	28389.9	88	10	27	39.84	2.4333	0.0691
448	1433F_HUMAN	Q04917	14 3 3 protein eta OS Homo sapiens GN YWHAH PE 1 SV 4	208.39	2.02	28389.9	19	4	27	13.82	2.3895	0.0678
330	1433F_HUMAN	Q04917	14 3 3 protein eta OS Homo sapiens GN YWHAH PE 1 SV 4	1654.15	0	28389.9	56	6	27	24.39	2.1461	0.0609
604	1433F_HUMAN	Q04917	14 3 3 protein eta OS Homo sapiens GN YWHAH PE 1 SV 4	629.511	0	28389.9	39	8	27	31.3	2.1168	0.0601
36	1433F_HUMAN	Q04917	14 3 3 protein eta OS Homo sapiens GN YWHAH PE 1 SV 4	519.05	0	28389.9	44	6	27	23.58	1.7265	0.049
88	1433F_HUMAN	Q04917	14 3 3 protein eta OS Homo sapiens GN YWHAH PE 1 SV 4	1376.92	0	28389.9	71	5	27	18.29	1.6105	0.0457
306	1433F_HUMAN	Q04917	14 3 3 protein eta OS Homo sapiens GN YWHAH PE 1 SV 4	878.104	0	28389.9	29	6	27	24.39	1.0597	0.0301
35	1433F_HUMAN	Q04917	14 3 3 protein eta OS Homo sapiens GN YWHAH PE 1 SV 4	854.094	0	28389.9	91	9	27	34.96	1.0468	0.0297
494	1433F_HUMAN	Q04917	14 3 3 protein eta OS Homo sapiens GN YWHAH PE 1 SV 4	1271.84	0	28389.9	36	8	27	32.52	1.0312	0.0293
626	1433F_HUMAN	Q04917	14 3 3 protein eta OS Homo sapiens GN YWHAH PE 1 SV 4	1102.68	0	28389.9	42	6	27	30.08	0.8943	0.0254
654	1433F_HUMAN	Q04917	14 3 3 protein eta OS Homo sapiens GN YWHAH PE 1 SV 4	2178.2	0	28389.9	55	5	27	23.58	0.5574	0.0158
576	1433F_HUMAN	Q04917	14 3 3 protein eta OS Homo sapiens GN YWHAH PE 1 SV 4	475.51	2.27	28389.9	31	5	27	18.7	0.5378	0.0153
763	1433G_HUMAN	P61981	14 3 3 protein gamma OS Homo sapiens GN YWHAG PE 1 SV 2	22465.3	0	28473.7	225	16	25	58.7	147.61	4.203	4
764	1433G_HUMAN	P61981	14 3 3 protein gamma OS Homo sapiens GN YWHAG PE 1 SV 2	29224.8	0	28473.7	244	16	25	53.04	141.013	4.0152
768	1433G_HUMAN	P61981	14 3 3 protein gamma OS Homo sapiens GN YWHAG PE 1 SV 2	4055.57	0	28473.7	213	13	25	48.18	130.799	3.7244
765	1433G_HUMAN	P61981	14 3 3 protein gamma OS Homo sapiens GN YWHAG PE 1 SV 2	5531.69	0	28473.7	253	16	25	51.82	126.486	3.6015
767	1433G_HUMAN	P61981	14 3 3 protein gamma OS Homo sapiens GN YWHAG PE 1 SV 2	23038	0	28473.7	280	15	25	51.42	126.414	3.5995
769	1433G_HUMAN	P61981	14 3 3 protein gamma OS Homo sapiens GN YWHAG PE 1 SV 2	3796.42	0	28473.7	210	17	25	61.13	121.086	3.4478
766	1433G_HUMAN	P61981	14 3 3 protein gamma OS Homo sapiens GN YWHAG PE 1 SV 2	16031.8	0	28473.7	289	14	25	48.18	120.221	3.4231
762	1433G_HUMAN	P61981	14 3 3 protein gamma OS Homo sapiens GN YWHAG PE 1 SV 2	15160.7	0	28473.7	236	17	25	57.09	120.074	3.4189
250	1433G_HUMAN	P61981	14 3 3 protein gamma OS Homo sapiens GN YWHAG PE 1 SV 2	3940	0	28473.7	140	13	25	39.68	109.965	3.1311
772	1433G_HUMAN	P61981	14 3 3 protein gamma OS Homo sapiens GN YWHAG PE 1 SV 2	16267.5	0	28473.7	225	17	25	64.37	109.712	3.1239
770	1433G_HUMAN	P61981	14 3 3 protein gamma OS Homo sapiens GN YWHAG PE 1 SV 2	18034	0	28473.7	244	16	25	63.97	107.328	3.056
771	1433G_HUMAN	P61981	14 3 3 protein gamma OS Homo sapiens GN YWHAG PE 1 SV 2	3791.29	0	28473.7	202	14	25	54.66	107.226	3.0531
761	1433G_HUMAN	P61981	14 3 3 protein gamma OS Homo sapiens GN YWHAG PE 1 SV 2	20777.9	0	28473.7	191	12	25	47.37	104.87	2.986
773	1433G_HUMAN	P61981	14 3 3 protein gamma OS Homo sapiens GN YWHAG PE 1 SV 2	4723.04	0	28473.7	253	15	25	52.63	92.3759	2.6303
736	1433G_HUMAN	P61981	14 3 3 protein gamma OS Homo sapiens GN YWHAG PE 1 SV 2	14273.4	0	28473.7	178	15	25	55.47	75.2719	2.1433
737	1433G_HUMAN	P61981	14 3 3 protein gamma OS Homo sapiens GN YWHAG PE 1 SV 2	11241.6	0	28473.7	185	14	25	55.47	73.7335	2.0995
735	1433G_HUMAN	P61981	14 3 3 protein gamma OS Homo sapiens GN YWHAG PE 1 SV 2	8347.96	0	28473.7	131	13	25	53.04	61.8766	1.7619
709	1433G_HUMAN	P61981	14 3 3 protein gamma OS Homo sapiens GN YWHAG PE 1 SV 2	4103.08	0	28473.7	92	9	25	30.77	60.5942	1.7253
776	1433G_HUMAN	P61981	14 3 3 protein gamma OS Homo sapiens GN YWHAG PE 1 SV 2	17112.4	0	28473.7	173	12	25	44.53	60.405	1.72
734	1433G_HUMAN	P61981	14 3 3 protein gamma OS Homo sapiens GN YWHAG PE 1 SV 2	9801.2	0	28473.7	148	12	25	45.34	57.4899	1.637
91	1433G_HUMAN	P61981	14 3 3 protein gamma OS Homo sapiens GN YWHAG PE 1 SV 2	3032.64	0	28473.7	58	6	25	24.29	56.3807	1.6054
710	1433G_HUMAN	P61981	14 3 3 protein gamma OS Homo sapiens GN YWHAG PE 1 SV 2	11334.4	0	28473.7	100	8	25	27.53	55.9291	1.5925
707	1433G_HUMAN	P61981	14 3 3 protein gamma OS Homo sapiens GN YWHAG PE 1 SV 2	3726.91	0	28473.7	97	9	25	34.01	55.014	1.5665
775	1433G_HUMAN	P61981	14 3 3 protein gamma OS Homo sapiens GN YWHAG PE 1 SV 2	16311.9	0	28473.7	193	15	25	66.8	54.105	1.5406
411	1433G_HUMAN	P61981	14 3 3 protein gamma OS Homo sapiens GN YWHAG PE 1 SV 2	2241.29	0	28473.7	85	8	25	29.15	51.5939	1.4691
778	1433G_HUMAN	P61981	14 3 3 protein gamma OS Homo sapiens GN YWHAG PE 1 SV 2	4860.73	0	28473.7	124	12	25	45.75	48.4587	1.3798
64	1433G_HUMAN	P61981	14 3 3 protein gamma OS Homo sapiens GN YWHAG PE 1 SV 2	1541.3	0	28473.7	41	5	25	13.36	47.8303	1.3619
774	1433G_HUMAN	P61981	14 3 3 protein gamma OS Homo sapiens GN YWHAG PE 1 SV 2	2620.14	0	28473.7	186	14	25	58.3	46.9109	1.3357
738	1433G_HUMAN	P61981	14 3 3 protein gamma OS Homo sapiens GN YWHAG PE 1 SV 2	7287.33	0	28473.7	156	12	25	36.84	46.6968	1.3296
682	1433G_HUMAN	P61981	14 3 3 protein gamma OS Homo sapiens GN YWHAG PE 1 SV 2	5345.43	0	28473.7	84	9	25	33.2	44.7085	1.273
708	1433G_HUMAN	P61981	14 3 3 protein gamma OS Homo sapiens GN YWHAG PE 1 SV 2	10540.7	0	28473.7	90	10	25	38.06	43.9658	1.2519
62	1433G_HUMAN	P61981	14 3 3 protein gamma OS Homo sapiens GN YWHAG PE 1 SV 2	15996	0	28473.7	153	10	25	34.41	43.7965	1.247
683	1433G_HUMAN	P61981	14 3 3 protein gamma OS Homo sapiens GN YWHAG PE 1 SV 2	3553.82	0	28473.7	73	7	25	31.17	43.233	1.231
9	1433G_HUMAN	P61981	14 3 3 protein gamma OS Homo sapiens GN YWHAG PE 1 SV 2	7141.06	0	28473.7	124	9	25	25.1	42.7727	1.2179
35	1433G_HUMAN	P61981	14 3 3 protein gamma OS Homo sapiens GN YWHAG PE 1 SV 2	1436.47	0	28473.7	134	12	25	40.49	39.4642	1.1237
681	1433G_HUMAN	P61981	14 3 3 protein gamma OS Homo sapiens GN YWHAG PE 1 SV 2	7544.73	0	28473.7	101	10	25	38.06	39.2077	1.1164
89	1433G_HUMAN	P61981	14 3 3 protein gamma OS Homo sapiens GN YWHAG PE 1 SV 2	10033.3	0	28473.7	147	10	25	41.7	38.5639	1.0981
741	1433G_HUMAN	P61981	14 3 3 protein gamma OS Homo sapiens GN YWHAG PE 1 SV 2	8912.57	0	28473.7	152	11	25	36.03	37.4656	1.0668
629	1433G_HUMAN	P61981	14 3 3 protein gamma OS Homo sapiens GN YWHAG PE 1 SV 2	2708.05	0	28473.7	70	7	25	26.72	36.9288	1.0515
655	1433G_HUMAN	P61981	14 3 3 protein gamma OS Homo sapiens GN YWHAG PE 1 SV 2	7111.57	0	28473.7	79	7	25	26.72	36.8684	1.0498
789	1433G_HUMAN	P61981	14 3 3 protein gamma OS Homo sapiens GN YWHAG PE 1 SV 2	6446.26	0	28473.7	114	10	25	43.72	36.0655	1.0269
782	1433G_HUMAN	P61981	14 3 3 protein gamma OS Homo sapiens GN YWHAG PE 1 SV 2	3224.02	0	28473.7	126	10	25	38.46	35.7471	1.0179
711	1433G_HUMAN	P61981	14 3 3 protein gamma OS Homo sapiens GN YWHAG PE 1 SV 2	5608.71	0	28473.7	110	9	25	34.41	32.9707	0.9388
656	1433G_HUMAN	P61981	14 3 3 protein gamma OS Homo sapiens GN YWHAG PE 1 SV 2	6152.81	0	28473.7	75	7	25	24.7	32.6963	0.931
170	1433G_HUMAN	P61981	14 3 3 protein gamma OS Homo sapiens GN YWHAG PE 1 SV 2	2244.38	0	28473.7	92	6	25	24.29	31.9633	0.9101
494	1433G_HUMAN	P61981	14 3 3 protein gamma OS Homo sapiens GN YWHAG PE 1 SV 2	2771.85	0	28473.7	47	8	25	36.03	30.6901	0.8739
116	1433G_HUMAN	P61981	14 3 3 protein gamma OS Homo sapiens GN YWHAG PE 1 SV 2	2275.76	0	28473.7	122	11	25	36.84	30.0463	0.8555
779	1433G_HUMAN	P61981	14 3 3 protein gamma OS Homo sapiens GN YWHAG PE 1 SV 2	7947.65	0	28473.7	129	10	25	38.46	29.6925	0.8455
305	1433G_HUMAN	P61981	14 3 3 protein gamma OS Homo sapiens GN YWHAG PE 1 SV 2	1511.09	0	28473.7	58	5	25	18.62	29.6289	0.8436
604	1433G_HUMAN	P61981	14 3 3 protein gamma OS Homo sapiens GN YWHAG PE 1 SV 2	574.351	0	28473.7	36	7	25	22.27	29.6177	0.8433
601	1433G_HUMAN	P61981	14 3 3 protein gamma OS Homo sapiens GN YWHAG PE 1 SV 2	2409.54	0	28473.7	75	8	25	30.77	29.5618	0.8417
330	1433G_HUMAN	P61981	14 3 3 protein gamma OS Homo sapiens GN YWHAG PE 1 SV 2	3225.62	0	28473.7	87	9	25	32.39	29.291	0.834
797	1433G_HUMAN	P61981	14 3 3 protein gamma OS Homo sapiens GN YWHAG PE 1 SV 2	382.993	0	28473.7	38	7	25	24.7	28.901	0.8229
739	1433G_HUMAN	P61981	14 3 3 protein gamma OS Homo sapiens GN YWHAG PE 1 SV 2	1673.73	0	28473.7	97	11	25	34.41	28.8061	0.8202
653	1433G_HUMAN	P61981	14 3 3 protein gamma OS Homo sapiens GN YWHAG PE 1 SV 2	3780.48	0	28473.7	67	8	25	38.87	28.4712	0.8107
781	1433G_HUMAN	P61981	14 3 3 protein gamma OS Homo sapiens GN YWHAG PE 1 SV 2	3158.99	0	28473.7	120	11	25	54.66	28.1965	0.8029
783	1433G_HUMAN	P61981	14 3 3 protein gamma OS Homo sapiens GN YWHAG PE 1 SV 2	3224.11	0	28473.7	135	10	25	38.46	27.9578	0.7961
760	1433G_HUMAN	P61981	14 3 3 protein gamma OS Homo sapiens GN YWHAG PE 1 SV 2	2819.6	0	28473.7	123	11	25	33.6	27.5526	0.7845
88	1433G_HUMAN	P61981	14 3 3 protein gamma OS Homo sapiens GN YWHAG PE 1 SV 2	3464.95	0	28473.7	131	9	25	30.36	26.9601	0.7677
780	1433G_HUMAN	P61981	14 3 3 protein gamma OS Homo sapiens GN YWHAG PE 1 SV 2	2369.79	0	28473.7	99	8	25	32.39	26.5227	0.7552
654	1433G_HUMAN	P61981	14 3 3 protein gamma OS Homo sapiens GN YWHAG PE 1 SV 2	5090.22	0	28473.7	85	9	25	37.65	25.5926	0.7287
196	1433G_HUMAN	P61981	14 3 3 protein gamma OS Homo sapiens GN YWHAG PE 1 SV 2	6488.54	0	28473.7	73	6	25	23.08	24.7119	0.7036
169	1433G_HUMAN	P61981	14 3 3 protein gamma OS Homo sapiens GN YWHAG PE 1 SV 2	3078.76	0	28473.7	100	6	25	23.08	24.3379	0.693
197	1433G_HUMAN	P61981	14 3 3 protein gamma OS Homo sapiens GN YWHAG PE 1 SV 2	6805.68	0	28473.7	112	9	25	30.77	23.5502	0.6706
143	1433G_HUMAN	P61981	14 3 3 protein gamma OS Homo sapiens GN YWHAG PE 1 SV 2	2612.94	0	28473.7	126	10	25	32.79	23.5436	0.6704
8	1433G_HUMAN	P61981	14 3 3 protein gamma OS Homo sapiens GN YWHAG PE 1 SV 2	2676.79	0	28473.7	92	7	25	27.13	23.4165	0.6668
777	1433G_HUMAN	P61981	14 3 3 protein gamma OS Homo sapiens GN YWHAG PE 1 SV 2	5061.9	0	28473.7	122	9	25	31.98	22.9634	0.6539
602	1433G_HUMAN	P61981	14 3 3 protein gamma OS Homo sapiens GN YWHAG PE 1 SV 2	2789.18	0	28473.7	38	3	25	12.96	22.8864	0.6517
87	1433G_HUMAN	P61981	14 3 3 protein gamma OS Homo sapiens GN YWHAG PE 1 SV 2	3614.39	0	28473.7	111	8	25	35.63	22.7151	0.6468
521	1433G_HUMAN	P61981	14 3 3 protein gamma OS Homo sapiens GN YWHAG PE 1 SV 2	815.662	0	28473.7	34	7	25	21.05	22.1318	0.6302
603	1433G_HUMAN	P61981	14 3 3 protein gamma OS Homo sapiens GN YWHAG PE 1 SV 2	3841.74	0	28473.7	49	7	25	35.22	21.8729	0.6228
627	1433G_HUMAN	P61981	14 3 3 protein gamma OS Homo sapiens GN YWHAG PE 1 SV 2	3755.64	0	28473.7	78	9	25	36.44	20.6774	0.5888
171	1433G_HUMAN	P61981	14 3 3 protein gamma OS Homo sapiens GN YWHAG PE 1 SV 2	1674.39	0	28473.7	79	8	25	31.98	20.5995	0.5865
743	1433G_HUMAN	P61981	14 3 3 protein gamma OS Homo sapiens GN YWHAG PE 1 SV 2	10072.7	0	28473.7	90	10	25	39.68	20.483	0.5832
332	1433G_HUMAN	P61981	14 3 3 protein gamma OS Homo sapiens GN YWHAG PE 1 SV 2	4026.79	0	28473.7	62	9	25	40.08	20.4582	0.5825
549	1433G_HUMAN	P61981	14 3 3 protein gamma OS Homo sapiens GN YWHAG PE 1 SV 2	1445.8	0	28473.7	47	7	25	27.13	20.1498	0.5737
7	1433G_HUMAN	P61981	14 3 3 protein gamma OS Homo sapiens GN YWHAG PE 1 SV 2	3321.13	0	28473.7	97	7	25	25.91	19.7531	0.5624
573	1433G_HUMAN	P61981	14 3 3 protein gamma OS Homo sapiens GN YWHAG PE 1 SV 2	3625.95	0	28473.7	59	7	25	28.74	19.5458	0.5565
36	1433G_HUMAN	P61981	14 3 3 protein gamma OS Homo sapiens GN YWHAG PE 1 SV 2	2629.82	0	28473.7	84	8	25	29.15	19.4097	0.5527
90	1433G_HUMAN	P61981	14 3 3 protein gamma OS Homo sapiens GN YWHAG PE 1 SV 2	2407.23	0	28473.7	111	11	25	32.79	19.113	0.5442
198	1433G_HUMAN	P61981	14 3 3 protein gamma OS Homo sapiens GN YWHAG PE 1 SV 2	3951.62	0	28473.7	71	6	25	22.27	19.0644	0.5428
63	1433G_HUMAN	P61981	14 3 3 protein gamma OS Homo sapiens GN YWHAG PE 1 SV 2	4642.96	0	28473.7	107	8	25	24.7	18.9712	0.5402
548	1433G_HUMAN	P61981	14 3 3 protein gamma OS Homo sapiens GN YWHAG PE 1 SV 2	3676.79	0	28473.7	76	9	25	42.11	18.3992	0.5239
37	1433G_HUMAN	P61981	14 3 3 protein gamma OS Homo sapiens GN YWHAG PE 1 SV 2	6256.99	0	28473.7	105	12	25	44.94	17.4588	0.4971
142	1433G_HUMAN	P61981	14 3 3 protein gamma OS Homo sapiens GN YWHAG PE 1 SV 2	1849.64	0	28473.7	96	8	25	29.55	17.2591	0.4914
790	1433G_HUMAN	P61981	14 3 3 protein gamma OS Homo sapiens GN YWHAG PE 1 SV 2	5428.53	0	28473.7	122	11	25	40.08	17.2576	0.4914
144	1433G_HUMAN	P61981	14 3 3 protein gamma OS Homo sapiens GN YWHAG PE 1 SV 2	1276.32	0	28473.7	73	8	25	35.22	17.0946	0.4867
575	1433G_HUMAN	P61981	14 3 3 protein gamma OS Homo sapiens GN YWHAG PE 1 SV 2	2050.78	0	28473.7	48	6	25	22.67	17.0919	0.4867
61	1433G_HUMAN	P61981	14 3 3 protein gamma OS Homo sapiens GN YWHAG PE 1 SV 2	1845.17	0	28473.7	102	9	25	32.79	16.968	0.4831
224	1433G_HUMAN	P61981	14 3 3 protein gamma OS Homo sapiens GN YWHAG PE 1 SV 2	3788.84	0	28473.7	60	5	25	16.6	16.9592	0.4829
522	1433G_HUMAN	P61981	14 3 3 protein gamma OS Homo sapiens GN YWHAG PE 1 SV 2	2243.99	0	28473.7	43	6	25	23.08	16.922	0.4818
712	1433G_HUMAN	P61981	14 3 3 protein gamma OS Homo sapiens GN YWHAG PE 1 SV 2	3890.42	0	28473.7	96	8	25	29.96	16.8853	0.4808
628	1433G_HUMAN	P61981	14 3 3 protein gamma OS Homo sapiens GN YWHAG PE 1 SV 2	3023.75	0	28473.7	76	7	25	25.1	16.0932	0.4582
547	1433G_HUMAN	P61981	14 3 3 protein gamma OS Homo sapiens GN YWHAG PE 1 SV 2	4130.93	0	28473.7	54	7	25	34.01	15.6972	0.447
680	1433G_HUMAN	P61981	14 3 3 protein gamma OS Homo sapiens GN YWHAG PE 1 SV 2	2852.12	0	28473.7	67	7	25	33.2	15.5904	0.4439
117	1433G_HUMAN	P61981	14 3 3 protein gamma OS Homo sapiens GN YWHAG PE 1 SV 2	1300.98	0	28473.7	59	5	25	19.43	15.2706	0.4348
278	1433G_HUMAN	P61981	14 3 3 protein gamma OS Homo sapiens GN YWHAG PE 1 SV 2	3634.97	0	28473.7	89	8	25	29.55	14.9362	0.4253
519	1433G_HUMAN	P61981	14 3 3 protein gamma OS Homo sapiens GN YWHAG PE 1 SV 2	4689.65	0	28473.7	53	6	25	26.72	14.6455	0.417
223	1433G_HUMAN	P61981	14 3 3 protein gamma OS Homo sapiens GN YWHAG PE 1 SV 2	1471.47	0	28473.7	61	6	25	20.65	14.4316	0.4109
141	1433G_HUMAN	P61981	14 3 3 protein gamma OS Homo sapiens GN YWHAG PE 1 SV 2	2195.07	0	28473.7	103	8	25	26.72	13.7212	0.3907
685	1433G_HUMAN	P61981	14 3 3 protein gamma OS Homo sapiens GN YWHAG PE 1 SV 2	661.236	0	28473.7	62	7	25	21.05	13.4896	0.3841
657	1433G_HUMAN	P61981	14 3 3 protein gamma OS Homo sapiens GN YWHAG PE 1 SV 2	2001.23	0	28473.7	76	9	25	31.98	13.1138	0.3734
251	1433G_HUMAN	P61981	14 3 3 protein gamma OS Homo sapiens GN YWHAG PE 1 SV 2	3450.45	0	28473.7	124	11	25	36.44	12.6223	0.3594
684	1433G_HUMAN	P61981	14 3 3 protein gamma OS Homo sapiens GN YWHAG PE 1 SV 2	1621.44	0	28473.7	45	6	25	21.46	12.5961	0.3587
10	1433G_HUMAN	P61981	14 3 3 protein gamma OS Homo sapiens GN YWHAG PE 1 SV 2	1482.22	0	28473.7	68	9	25	30.36	12.3395	0.3514
493	1433G_HUMAN	P61981	14 3 3 protein gamma OS Homo sapiens GN YWHAG PE 1 SV 2	2837.16	0	28473.7	33	3	25	12.96	12.262	0.3491
439	1433G_HUMAN	P61981	14 3 3 protein gamma OS Homo sapiens GN YWHAG PE 1 SV 2	3151.21	0	28473.7	70	7	25	28.74	12.2516	0.3488
600	1433G_HUMAN	P61981	14 3 3 protein gamma OS Homo sapiens GN YWHAG PE 1 SV 2	3498.12	0	28473.7	72	6	25	22.67	12.0616	0.3434
304	1433G_HUMAN	P61981	14 3 3 protein gamma OS Homo sapiens GN YWHAG PE 1 SV 2	3460.43	0	28473.7	75	7	25	24.29	12.0569	0.3433
195	1433G_HUMAN	P61981	14 3 3 protein gamma OS Homo sapiens GN YWHAG PE 1 SV 2	1874.78	0	28473.7	92	6	25	24.29	11.945	0.3401
492	1433G_HUMAN	P61981	14 3 3 protein gamma OS Homo sapiens GN YWHAG PE 1 SV 2	2352.74	0	28473.7	51	7	25	26.32	11.771	0.3352
791	1433G_HUMAN	P61981	14 3 3 protein gamma OS Homo sapiens GN YWHAG PE 1 SV 2	2078.22	0	28473.7	98	10	25	46.96	11.4575	0.3262
520	1433G_HUMAN	P61981	14 3 3 protein gamma OS Homo sapiens GN YWHAG PE 1 SV 2	911.572	1.49	28473.7	41	5	25	19.03	10.794	0.3073
715	1433G_HUMAN	P61981	14 3 3 protein gamma OS Homo sapiens GN YWHAG PE 1 SV 2	2051.97	0	28473.7	59	9	25	39.27	10.7272	0.3054
661	1433G_HUMAN	P61981	14 3 3 protein gamma OS Homo sapiens GN YWHAG PE 1 SV 2	790.795	0	28473.7	33	3	25	12.15	10.3306	0.2942
742	1433G_HUMAN	P61981	14 3 3 protein gamma OS Homo sapiens GN YWHAG PE 1 SV 2	1716.71	0	28473.7	96	8	25	28.34	10.177	0.2898
744	1433G_HUMAN	P61981	14 3 3 protein gamma OS Homo sapiens GN YWHAG PE 1 SV 2	2458.34	0	28473.7	77	9	25	32.79	10.0149	0.2852
34	1433G_HUMAN	P61981	14 3 3 protein gamma OS Homo sapiens GN YWHAG PE 1 SV 2	1462.3	0	28473.7	107	9	25	29.15	9.9405	0.283
114	1433G_HUMAN	P61981	14 3 3 protein gamma OS Homo sapiens GN YWHAG PE 1 SV 2	1175.39	0	28473.7	71	7	25	22.67	9.8077	0.2793
759	1433G_HUMAN	P61981	14 3 3 protein gamma OS Homo sapiens GN YWHAG PE 1 SV 2	1956.76	0	28473.7	123	10	25	40.49	9.7944	0.2789
333	1433G_HUMAN	P61981	14 3 3 protein gamma OS Homo sapiens GN YWHAG PE 1 SV 2	2898.55	0	28473.7	44	6	25	24.29	9.6934	0.276
303	1433G_HUMAN	P61981	14 3 3 protein gamma OS Homo sapiens GN YWHAG PE 1 SV 2	3407.35	0	28473.7	68	6	25	23.08	9.4865	0.2701
279	1433G_HUMAN	P61981	14 3 3 protein gamma OS Homo sapiens GN YWHAG PE 1 SV 2	2316.25	0	28473.7	44	7	25	22.27	9.4454	0.2689
6	1433G_HUMAN	P61981	14 3 3 protein gamma OS Homo sapiens GN YWHAG PE 1 SV 2	2680.52	0	28473.7	81	7	25	22.67	9.2946	0.2647
788	1433G_HUMAN	P61981	14 3 3 protein gamma OS Homo sapiens GN YWHAG PE 1 SV 2	1302.63	0	28473.7	53	5	25	21.46	9.256	0.2636
33	1433G_HUMAN	P61981	14 3 3 protein gamma OS Homo sapiens GN YWHAG PE 1 SV 2	1525.27	0	28473.7	95	8	25	29.15	9.1344	0.2601
331	1433G_HUMAN	P61981	14 3 3 protein gamma OS Homo sapiens GN YWHAG PE 1 SV 2	1688.99	0	28473.7	62	5	25	18.62	9.1101	0.2594
688	1433G_HUMAN	P61981	14 3 3 protein gamma OS Homo sapiens GN YWHAG PE 1 SV 2	747.617	0	28473.7	44	4	25	16.6	8.9341	0.2544
662	1433G_HUMAN	P61981	14 3 3 protein gamma OS Homo sapiens GN YWHAG PE 1 SV 2	839.787	0	28473.7	27	2	25	8.91	8.9059	0.2536
576	1433G_HUMAN	P61981	14 3 3 protein gamma OS Homo sapiens GN YWHAG PE 1 SV 2	2635.34	0	28473.7	32	3	25	12.96	8.8597	0.2523
746	1433G_HUMAN	P61981	14 3 3 protein gamma OS Homo sapiens GN YWHAG PE 1 SV 2	3220.82	0	28473.7	80	8	25	25.91	8.7882	0.2502
607	1433G_HUMAN	P61981	14 3 3 protein gamma OS Homo sapiens GN YWHAG PE 1 SV 2	518.515	0	28473.7	42	6	25	21.86	8.2678	0.2354
660	1433G_HUMAN	P61981	14 3 3 protein gamma OS Homo sapiens GN YWHAG PE 1 SV 2	265.01	0	28473.7	25	3	25	12.15	8.0256	0.2285
793	1433G_HUMAN	P61981	14 3 3 protein gamma OS Homo sapiens GN YWHAG PE 1 SV 2	1039.6	0	28473.7	67	6	25	23.08	8.0258	0.2285
659	1433G_HUMAN	P61981	14 3 3 protein gamma OS Homo sapiens GN YWHAG PE 1 SV 2	508.35	0	28473.7	34	6	25	24.29	7.8484	0.2235
168	1433G_HUMAN	P61981	14 3 3 protein gamma OS Homo sapiens GN YWHAG PE 1 SV 2	703.542	0	28473.7	74	8	25	30.77	7.7258	0.22
441	1433G_HUMAN	P61981	14 3 3 protein gamma OS Homo sapiens GN YWHAG PE 1 SV 2	375.818	0	28473.7	20	3	25	9.72	7.6185	0.2169
306	1433G_HUMAN	P61981	14 3 3 protein gamma OS Homo sapiens GN YWHAG PE 1 SV 2	2091.09	0	28473.7	49	7	25	29.15	7.5432	0.2148
740	1433G_HUMAN	P61981	14 3 3 protein gamma OS Homo sapiens GN YWHAG PE 1 SV 2	2625.68	0	28473.7	94	9	25	29.15	7.4579	0.2124
686	1433G_HUMAN	P61981	14 3 3 protein gamma OS Homo sapiens GN YWHAG PE 1 SV 2	443.258	0	28473.7	40	5	25	20.65	7.3867	0.2103
626	1433G_HUMAN	P61981	14 3 3 protein gamma OS Homo sapiens GN YWHAG PE 1 SV 2	2464.09	0	28473.7	56	6	25	23.08	7.1665	0.2041
277	1433G_HUMAN	P61981	14 3 3 protein gamma OS Homo sapiens GN YWHAG PE 1 SV 2	3232.56	0	28473.7	100	9	25	34.01	6.9412	0.1976
413	1433G_HUMAN	P61981	14 3 3 protein gamma OS Homo sapiens GN YWHAG PE 1 SV 2	2575.04	0	28473.7	46	6	25	26.72	6.2312	0.1774
792	1433G_HUMAN	P61981	14 3 3 protein gamma OS Homo sapiens GN YWHAG PE 1 SV 2	872.697	0	28473.7	90	7	25	33.6	6.2249	0.1772
809	1433G_HUMAN	P61981	14 3 3 protein gamma OS Homo sapiens GN YWHAG PE 1 SV 2	214.462	0	28473.7	16	3	25	12.96	6.1624	0.1755
574	1433G_HUMAN	P61981	14 3 3 protein gamma OS Homo sapiens GN YWHAG PE 1 SV 2	2238.04	0	28473.7	46	6	25	25.51	6.0027	0.1709
747	1433G_HUMAN	P61981	14 3 3 protein gamma OS Homo sapiens GN YWHAG PE 1 SV 2	1127.93	0	28473.7	74	9	25	31.58	5.8935	0.1678
748	1433G_HUMAN	P61981	14 3 3 protein gamma OS Homo sapiens GN YWHAG PE 1 SV 2	606.408	0	28473.7	56	6	25	23.89	5.8083	0.1654
634	1433G_HUMAN	P61981	14 3 3 protein gamma OS Homo sapiens GN YWHAG PE 1 SV 2	761.644	0	28473.7	34	4	25	17	5.7343	0.1633
550	1433G_HUMAN	P61981	14 3 3 protein gamma OS Homo sapiens GN YWHAG PE 1 SV 2	843.648	0	28473.7	22	4	25	18.62	5.584	0.159
384	1433G_HUMAN	P61981	14 3 3 protein gamma OS Homo sapiens GN YWHAG PE 1 SV 2	1387.31	0	28473.7	73	10	25	36.84	5.5545	0.1582
248	1433G_HUMAN	P61981	14 3 3 protein gamma OS Homo sapiens GN YWHAG PE 1 SV 2	1621.58	0	28473.7	93	9	25	29.55	5.459	0.1554
438	1433G_HUMAN	P61981	14 3 3 protein gamma OS Homo sapiens GN YWHAG PE 1 SV 2	4150.25	0	28473.7	46	3	25	12.96	5.2484	0.1494
225	1433G_HUMAN	P61981	14 3 3 protein gamma OS Homo sapiens GN YWHAG PE 1 SV 2	1429.57	0	28473.7	46	7	25	25.1	4.9775	0.1417
687	1433G_HUMAN	P61981	14 3 3 protein gamma OS Homo sapiens GN YWHAG PE 1 SV 2	444.269	0	28473.7	31	4	25	21.05	4.895	0.1394
276	1433G_HUMAN	P61981	14 3 3 protein gamma OS Homo sapiens GN YWHAG PE 1 SV 2	921.39	0	28473.7	75	8	25	29.55	4.8172	0.1372
612	1433G_HUMAN	P61981	14 3 3 protein gamma OS Homo sapiens GN YWHAG PE 1 SV 2	882.543	0	28473.7	25	4	25	18.22	4.8194	0.1372
580	1433G_HUMAN	P61981	14 3 3 protein gamma OS Homo sapiens GN YWHAG PE 1 SV 2	509.231	0	28473.7	35	5	25	20.65	4.7919	0.1364
497	1433G_HUMAN	P61981	14 3 3 protein gamma OS Homo sapiens GN YWHAG PE 1 SV 2	407.753	0.63	28473.7	20	4	25	12.96	4.7635	0.1356
495	1433G_HUMAN	P61981	14 3 3 protein gamma OS Homo sapiens GN YWHAG PE 1 SV 2	922.919	0	28473.7	32	6	25	27.53	4.6916	0.1336
631	1433G_HUMAN	P61981	14 3 3 protein gamma OS Homo sapiens GN YWHAG PE 1 SV 2	473.674	1.2	28473.7	21	3	25	13.36	4.6508	0.1324
222	1433G_HUMAN	P61981	14 3 3 protein gamma OS Homo sapiens GN YWHAG PE 1 SV 2	1059.7	0	28473.7	62	5	25	18.22	4.6292	0.1318
357	1433G_HUMAN	P61981	14 3 3 protein gamma OS Homo sapiens GN YWHAG PE 1 SV 2	1772.62	0	28473.7	59	6	25	19.03	4.4738	0.1274
635	1433G_HUMAN	P61981	14 3 3 protein gamma OS Homo sapiens GN YWHAG PE 1 SV 2	987.688	0	28473.7	24	4	25	20.65	4.3011	0.1225
440	1433G_HUMAN	P61981	14 3 3 protein gamma OS Homo sapiens GN YWHAG PE 1 SV 2	2126.07	0	28473.7	47	7	25	29.55	4.1631	0.1185
583	1433G_HUMAN	P61981	14 3 3 protein gamma OS Homo sapiens GN YWHAG PE 1 SV 2	355.709	0	28473.7	15	2	25	8.91	4.005	0.114
750	1433G_HUMAN	P61981	14 3 3 protein gamma OS Homo sapiens GN YWHAG PE 1 SV 2	262.702	2.7	28473.7	34	5	25	18.22	3.97	0.113
523	1433G_HUMAN	P61981	14 3 3 protein gamma OS Homo sapiens GN YWHAG PE 1 SV 2	394.325	0	28473.7	19	4	25	19.43	3.9501	0.1125
557	1433G_HUMAN	P61981	14 3 3 protein gamma OS Homo sapiens GN YWHAG PE 1 SV 2	189.098	1.42	28473.7	13	3	25	8.91	3.5705	0.1017
794	1433G_HUMAN	P61981	14 3 3 protein gamma OS Homo sapiens GN YWHAG PE 1 SV 2	762.113	0	28473.7	62	5	25	22.27	2.9937	0.0852
787	1433G_HUMAN	P61981	14 3 3 protein gamma OS Homo sapiens GN YWHAG PE 1 SV 2	1004.48	0	28473.7	49	5	25	23.08	2.8191	0.0803
13	1433G_HUMAN	P61981	14 3 3 protein gamma OS Homo sapiens GN YWHAG PE 1 SV 2	843.634	0	28473.7	14	2	25	8.91	2.7105	0.0772
226	1433G_HUMAN	P61981	14 3 3 protein gamma OS Homo sapiens GN YWHAG PE 1 SV 2	494.106	0	28473.7	20	3	25	13.36	2.1378	0.0609
804	1433G_HUMAN	P61981	14 3 3 protein gamma OS Homo sapiens GN YWHAG PE 1 SV 2	219.337	0	28473.7	24	4	25	17	1.9937	0.0568
86	1433G_HUMAN	P61981	14 3 3 protein gamma OS Homo sapiens GN YWHAG PE 1 SV 2	530.903	0	28473.7	48	6	25	20.65	1.987	0.0566
695	1433G_HUMAN	P61981	14 3 3 protein gamma OS Homo sapiens GN YWHAG PE 1 SV 2	394.875	0	28473.7	25	5	25	21.86	1.8932	0.0539
437	1433G_HUMAN	P61981	14 3 3 protein gamma OS Homo sapiens GN YWHAG PE 1 SV 2	1204.8	0	28473.7	33	6	25	26.72	1.8574	0.0529
771	1433S_HUMAN	P31947	14 3 3 protein sigma OS Homo sapiens GN SFN PE 1 SV 1	2008.09	0	27888.2	95	5	25	16.13	134.56	3.7526	5
762	1433S_HUMAN	P31947	14 3 3 protein sigma OS Homo sapiens GN SFN PE 1 SV 1	5031.52	0	27888.2	80	6	25	18.15	131.94	3.6796
742	1433S_HUMAN	P31947	14 3 3 protein sigma OS Homo sapiens GN SFN PE 1 SV 1	1863.1	0	27888.2	77	4	25	12.5	100.422	2.8006
788	1433S_HUMAN	P31947	14 3 3 protein sigma OS Homo sapiens GN SFN PE 1 SV 1	1897.6	0	27888.2	60	5	25	16.94	98.1035	2.7359
708	1433S_HUMAN	P31947	14 3 3 protein sigma OS Homo sapiens GN SFN PE 1 SV 1	5006.33	0	27888.2	70	7	25	29.44	70.5545	1.9676
774	1433S_HUMAN	P31947	14 3 3 protein sigma OS Homo sapiens GN SFN PE 1 SV 1	2004.11	0	27888.2	78	5	25	17.34	65.4283	1.8247
680	1433S_HUMAN	P31947	14 3 3 protein sigma OS Homo sapiens GN SFN PE 1 SV 1	3693.61	0	27888.2	61	5	25	17.34	59.8692	1.6696
818	1433S_HUMAN	P31947	14 3 3 protein sigma OS Homo sapiens GN SFN PE 1 SV 1	2064.18	0	27888.2	85	6	25	21.77	54.9768	1.5332
745	1433S_HUMAN	P31947	14 3 3 protein sigma OS Homo sapiens GN SFN PE 1 SV 1	2674.81	0	27888.2	60	6	25	20.16	48.9146	1.3641
654	1433S_HUMAN	P31947	14 3 3 protein sigma OS Homo sapiens GN SFN PE 1 SV 1	2892.3	0	27888.2	58	4	25	12.5	48.5235	1.3532
710	1433S_HUMAN	P31947	14 3 3 protein sigma OS Homo sapiens GN SFN PE 1 SV 1	1896.29	0	27888.2	55	7	25	24.6	48.3486	1.3484
844	1433S_HUMAN	P31947	14 3 3 protein sigma OS Homo sapiens GN SFN PE 1 SV 1	907.599	0	27888.2	77	5	25	16.94	47.5894	1.3272
519	1433S_HUMAN	P31947	14 3 3 protein sigma OS Homo sapiens GN SFN PE 1 SV 1	1347.64	0	27888.2	37	6	25	23.79	32.1139	0.8956
746	1433S_HUMAN	P31947	14 3 3 protein sigma OS Homo sapiens GN SFN PE 1 SV 1	3303.72	0	27888.2	81	5	25	16.94	31.4457	0.877
896	1433S_HUMAN	P31947	14 3 3 protein sigma OS Homo sapiens GN SFN PE 1 SV 1	264.674	0	27888.2	45	4	25	10.48	31.3373	0.8739
874	1433S_HUMAN	P31947	14 3 3 protein sigma OS Homo sapiens GN SFN PE 1 SV 1	349.577	0	27888.2	36	3	25	12.9	31.2497	0.8715
777	1433S_HUMAN	P31947	14 3 3 protein sigma OS Homo sapiens GN SFN PE 1 SV 1	2513.06	0	27888.2	75	5	25	16.13	30.2519	0.8437
792	1433S_HUMAN	P31947	14 3 3 protein sigma OS Homo sapiens GN SFN PE 1 SV 1	1000.23	0	27888.2	77	5	25	17.34	30.1092	0.8397
904	1433S_HUMAN	P31947	14 3 3 protein sigma OS Homo sapiens GN SFN PE 1 SV 1	250.603	0	27888.2	32	3	25	16.13	25.961	0.724
599	1433S_HUMAN	P31947	14 3 3 protein sigma OS Homo sapiens GN SFN PE 1 SV 1	939.973	0	27888.2	33	8	25	47.18	24.7926	0.6914
303	1433S_HUMAN	P31947	14 3 3 protein sigma OS Homo sapiens GN SFN PE 1 SV 1	1752.59	0	27888.2	58	6	25	21.77	24.6574	0.6876
794	1433S_HUMAN	P31947	14 3 3 protein sigma OS Homo sapiens GN SFN PE 1 SV 1	811.099	0	27888.2	71	6	25	20.56	23.8188	0.6643
715	1433S_HUMAN	P31947	14 3 3 protein sigma OS Homo sapiens GN SFN PE 1 SV 1	945.757	0	27888.2	43	4	25	12.5	20.9465	0.5842
169	1433S_HUMAN	P31947	14 3 3 protein sigma OS Homo sapiens GN SFN PE 1 SV 1	1569.66	0	27888.2	77	5	25	20.16	20.3776	0.5683
142	1433S_HUMAN	P31947	14 3 3 protein sigma OS Homo sapiens GN SFN PE 1 SV 1	509.682	0	27888.2	57	4	25	12.5	19.0453	0.5311
895	1433S_HUMAN	P31947	14 3 3 protein sigma OS Homo sapiens GN SFN PE 1 SV 1	745.199	0	27888.2	42	5	25	28.23	18.415	0.5136
902	1433S_HUMAN	P31947	14 3 3 protein sigma OS Homo sapiens GN SFN PE 1 SV 1	114.238	0	27888.2	28	4	25	10.48	18.3281	0.5111
900	1433S_HUMAN	P31947	14 3 3 protein sigma OS Homo sapiens GN SFN PE 1 SV 1	546.549	0	27888.2	51	5	25	20.16	18.1025	0.5048
248	1433S_HUMAN	P31947	14 3 3 protein sigma OS Homo sapiens GN SFN PE 1 SV 1	1734.37	0	27888.2	77	5	25	17.34	17.4489	0.4866
924	1433S_HUMAN	P31947	14 3 3 protein sigma OS Homo sapiens GN SFN PE 1 SV 1	409.808	0	27888.2	38	6	25	14.52	17.0246	0.4748
438	1433S_HUMAN	P31947	14 3 3 protein sigma OS Homo sapiens GN SFN PE 1 SV 1	1054.31	0	27888.2	45	4	25	16.94	14.2078	0.3962
410	1433S_HUMAN	P31947	14 3 3 protein sigma OS Homo sapiens GN SFN PE 1 SV 1	619.214	0	27888.2	38	5	25	18.55	10.7017	0.2985
761	1433T_HUMAN	P27348	14 3 3 protein theta OS Homo sapiens GN YWHAQ PE 1 SV 1	32285.4	0	28049.4	307	21	24	69.8	293.358	8.2285	6
763	1433T_HUMAN	P27348	14 3 3 protein theta OS Homo sapiens GN YWHAQ PE 1 SV 1	53288.2	0	28049.4	357	22	24	80.41	199.525	5.5966
762	1433T_HUMAN	P27348	14 3 3 protein theta OS Homo sapiens GN YWHAQ PE 1 SV 1	42941	0	28049.4	408	24	24	76.73	198.914	5.5794
764	1433T_HUMAN	P27348	14 3 3 protein theta OS Homo sapiens GN YWHAQ PE 1 SV 1	29747.8	0	28049.4	264	18	24	70.2	153.641	4.3096
734	1433T_HUMAN	P27348	14 3 3 protein theta OS Homo sapiens GN YWHAQ PE 1 SV 1	38132.8	0	28049.4	300	18	24	65.71	137.837	3.8662
760	1433T_HUMAN	P27348	14 3 3 protein theta OS Homo sapiens GN YWHAQ PE 1 SV 1	11424	0	28049.4	291	22	24	82.45	133.474	3.7439
735	1433T_HUMAN	P27348	14 3 3 protein theta OS Homo sapiens GN YWHAQ PE 1 SV 1	30592.3	0	28049.4	278	19	24	66.53	131.181	3.6795
788	1433T_HUMAN	P27348	14 3 3 protein theta OS Homo sapiens GN YWHAQ PE 1 SV 1	10244.6	0	28049.4	255	17	24	71.84	129.976	3.6458
767	1433T_HUMAN	P27348	14 3 3 protein theta OS Homo sapiens GN YWHAQ PE 1 SV 1	27127.2	0	28049.4	303	17	24	57.96	116.741	3.2745
736	1433T_HUMAN	P27348	14 3 3 protein theta OS Homo sapiens GN YWHAQ PE 1 SV 1	40389.2	0	28049.4	329	24	24	83.27	112.946	3.1681
766	1433T_HUMAN	P27348	14 3 3 protein theta OS Homo sapiens GN YWHAQ PE 1 SV 1	24289	0	28049.4	314	16	24	55.51	111.983	3.1411
789	1433T_HUMAN	P27348	14 3 3 protein theta OS Homo sapiens GN YWHAQ PE 1 SV 1	25101	0	28049.4	295	21	24	62.86	105.389	2.9561
707	1433T_HUMAN	P27348	14 3 3 protein theta OS Homo sapiens GN YWHAQ PE 1 SV 1	20185.6	0	28049.4	223	17	24	63.67	102.6	2.8779
816	1433T_HUMAN	P27348	14 3 3 protein theta OS Homo sapiens GN YWHAQ PE 1 SV 1	31234	0	28049.4	234	16	24	56.73	101.442	2.8454
787	1433T_HUMAN	P27348	14 3 3 protein theta OS Homo sapiens GN YWHAQ PE 1 SV 1	3857.47	0	28049.4	131	10	24	35.92	98.3938	2.7599
768	1433T_HUMAN	P27348	14 3 3 protein theta OS Homo sapiens GN YWHAQ PE 1 SV 1	8845.06	0	28049.4	285	18	24	68.98	94.4949	2.6505
817	1433T_HUMAN	P27348	14 3 3 protein theta OS Homo sapiens GN YWHAQ PE 1 SV 1	16929.1	0	28049.4	199	14	24	49.8	90.2616	2.5318
765	1433T_HUMAN	P27348	14 3 3 protein theta OS Homo sapiens GN YWHAQ PE 1 SV 1	6519.11	0	28049.4	254	21	24	77.14	87.5913	2.4569
682	1433T_HUMAN	P27348	14 3 3 protein theta OS Homo sapiens GN YWHAQ PE 1 SV 1	8875.51	0	28049.4	156	15	24	47.76	86.7879	2.4343
653	1433T_HUMAN	P27348	14 3 3 protein theta OS Homo sapiens GN YWHAQ PE 1 SV 1	12253.4	0	28049.4	145	14	24	50.61	83.4231	2.34
709	1433T_HUMAN	P27348	14 3 3 protein theta OS Homo sapiens GN YWHAQ PE 1 SV 1	21278.9	0	28049.4	219	16	24	57.96	82.2988	2.3084
769	1433T_HUMAN	P27348	14 3 3 protein theta OS Homo sapiens GN YWHAQ PE 1 SV 1	4009.65	0	28049.4	241	19	24	62.45	81.0559	2.2736
680	1433T_HUMAN	P27348	14 3 3 protein theta OS Homo sapiens GN YWHAQ PE 1 SV 1	14215.8	0	28049.4	203	16	24	57.55	80.695	2.2634
759	1433T_HUMAN	P27348	14 3 3 protein theta OS Homo sapiens GN YWHAQ PE 1 SV 1	5370.69	0	28049.4	259	19	24	60.41	80.3045	2.2525
741	1433T_HUMAN	P27348	14 3 3 protein theta OS Homo sapiens GN YWHAQ PE 1 SV 1	18262	0	28049.4	239	14	24	48.16	79.0237	2.2166
843	1433T_HUMAN	P27348	14 3 3 protein theta OS Homo sapiens GN YWHAQ PE 1 SV 1	19661	0	28049.4	251	18	24	64.49	78.2895	2.196
815	1433T_HUMAN	P27348	14 3 3 protein theta OS Homo sapiens GN YWHAQ PE 1 SV 1	5112.47	0	28049.4	116	10	24	45.31	73.7754	2.0694
737	1433T_HUMAN	P27348	14 3 3 protein theta OS Homo sapiens GN YWHAQ PE 1 SV 1	27378.9	0	28049.4	262	21	24	65.71	73.7724	2.0693
790	1433T_HUMAN	P27348	14 3 3 protein theta OS Homo sapiens GN YWHAQ PE 1 SV 1	16541.1	0	28049.4	234	22	24	69.8	72.6455	2.0377
708	1433T_HUMAN	P27348	14 3 3 protein theta OS Homo sapiens GN YWHAQ PE 1 SV 1	17456.6	0	28049.4	190	16	24	57.96	71.2563	1.9987
771	1433T_HUMAN	P27348	14 3 3 protein theta OS Homo sapiens GN YWHAQ PE 1 SV 1	5503.76	0	28049.4	210	18	24	62.86	69.2767	1.9432
738	1433T_HUMAN	P27348	14 3 3 protein theta OS Homo sapiens GN YWHAQ PE 1 SV 1	12962.2	0	28049.4	210	16	24	54.69	69.2465	1.9423
87	1433T_HUMAN	P27348	14 3 3 protein theta OS Homo sapiens GN YWHAQ PE 1 SV 1	8360.65	0	28049.4	254	16	24	60	68.5563	1.923
733	1433T_HUMAN	P27348	14 3 3 protein theta OS Homo sapiens GN YWHAQ PE 1 SV 1	4677.96	0	28049.4	165	15	24	55.1	68.1096	1.9104
791	1433T_HUMAN	P27348	14 3 3 protein theta OS Homo sapiens GN YWHAQ PE 1 SV 1	6410.28	0	28049.4	181	15	24	55.1	67.6993	1.8989
842	1433T_HUMAN	P27348	14 3 3 protein theta OS Homo sapiens GN YWHAQ PE 1 SV 1	2957.71	0	28049.4	100	9	24	52.24	67.0832	1.8816
814	1433T_HUMAN	P27348	14 3 3 protein theta OS Homo sapiens GN YWHAQ PE 1 SV 1	1100.5	0	28049.4	64	7	24	42.04	66.7441	1.8721
654	1433T_HUMAN	P27348	14 3 3 protein theta OS Homo sapiens GN YWHAQ PE 1 SV 1	9238.27	0	28049.4	135	14	24	50.2	61.6818	1.7301
923	1433T_HUMAN	P27348	14 3 3 protein theta OS Homo sapiens GN YWHAQ PE 1 SV 1	2617.09	0	28049.4	131	12	24	48.16	59.9417	1.6813
628	1433T_HUMAN	P27348	14 3 3 protein theta OS Homo sapiens GN YWHAQ PE 1 SV 1	6622.55	0	28049.4	147	14	24	42.45	59.2683	1.6624
546	1433T_HUMAN	P27348	14 3 3 protein theta OS Homo sapiens GN YWHAQ PE 1 SV 1	2591.19	0	28049.4	63	9	24	34.29	58.7095	1.6468
770	1433T_HUMAN	P27348	14 3 3 protein theta OS Homo sapiens GN YWHAQ PE 1 SV 1	12133.3	0	28049.4	239	14	24	56.73	57.6541	1.6172
626	1433T_HUMAN	P27348	14 3 3 protein theta OS Homo sapiens GN YWHAQ PE 1 SV 1	6210.65	0	28049.4	116	12	24	49.39	57.6161	1.6161
437	1433T_HUMAN	P27348	14 3 3 protein theta OS Homo sapiens GN YWHAQ PE 1 SV 1	3445.05	0	28049.4	65	10	24	42.04	55.927	1.5687
223	1433T_HUMAN	P27348	14 3 3 protein theta OS Homo sapiens GN YWHAQ PE 1 SV 1	1858.5	0	28049.4	77	9	24	41.63	54.4436	1.5271
681	1433T_HUMAN	P27348	14 3 3 protein theta OS Homo sapiens GN YWHAQ PE 1 SV 1	13645.5	0	28049.4	155	14	24	42.45	53.8298	1.5099
655	1433T_HUMAN	P27348	14 3 3 protein theta OS Homo sapiens GN YWHAQ PE 1 SV 1	10639.5	0	28049.4	135	12	24	38.37	53.0395	1.4877
845	1433T_HUMAN	P27348	14 3 3 protein theta OS Homo sapiens GN YWHAQ PE 1 SV 1	2146.42	0	28049.4	101	11	24	38.78	52.765	1.48
924	1433T_HUMAN	P27348	14 3 3 protein theta OS Homo sapiens GN YWHAQ PE 1 SV 1	2416.87	0	28049.4	101	9	24	40.41	51.6106	1.4476
740	1433T_HUMAN	P27348	14 3 3 protein theta OS Homo sapiens GN YWHAQ PE 1 SV 1	4775.42	0	28049.4	156	14	24	52.24	51.0696	1.4325
895	1433T_HUMAN	P27348	14 3 3 protein theta OS Homo sapiens GN YWHAQ PE 1 SV 1	3635.07	0	28049.4	109	8	24	26.94	49.3342	1.3838
925	1433T_HUMAN	P27348	14 3 3 protein theta OS Homo sapiens GN YWHAQ PE 1 SV 1	4823.96	0	28049.4	165	12	24	39.59	49.2996	1.3828
794	1433T_HUMAN	P27348	14 3 3 protein theta OS Homo sapiens GN YWHAQ PE 1 SV 1	3267.14	0	28049.4	144	11	24	33.88	49.2658	1.3819
141	1433T_HUMAN	P27348	14 3 3 protein theta OS Homo sapiens GN YWHAQ PE 1 SV 1	4716.93	0	28049.4	169	13	24	45.71	48.1824	1.3515
897	1433T_HUMAN	P27348	14 3 3 protein theta OS Homo sapiens GN YWHAQ PE 1 SV 1	1806.44	0	28049.4	132	13	24	40	47.7997	1.3408
573	1433T_HUMAN	P27348	14 3 3 protein theta OS Homo sapiens GN YWHAQ PE 1 SV 1	3794.9	0	28049.4	79	10	24	41.22	45.8689	1.2866
518	1433T_HUMAN	P27348	14 3 3 protein theta OS Homo sapiens GN YWHAQ PE 1 SV 1	1281.96	0	28049.4	55	8	24	40.41	45.6768	1.2812
627	1433T_HUMAN	P27348	14 3 3 protein theta OS Homo sapiens GN YWHAQ PE 1 SV 1	6966.14	0	28049.4	129	12	24	47.35	45.1633	1.2668
599	1433T_HUMAN	P27348	14 3 3 protein theta OS Homo sapiens GN YWHAQ PE 1 SV 1	2049.63	0	28049.4	76	10	24	37.55	44.3373	1.2436
870	1433T_HUMAN	P27348	14 3 3 protein theta OS Homo sapiens GN YWHAQ PE 1 SV 1	2798.4	0	28049.4	142	13	24	46.53	42.8624	1.2023
683	1433T_HUMAN	P27348	14 3 3 protein theta OS Homo sapiens GN YWHAQ PE 1 SV 1	7410.96	0	28049.4	105	10	24	35.92	42.5923	1.1947
871	1433T_HUMAN	P27348	14 3 3 protein theta OS Homo sapiens GN YWHAQ PE 1 SV 1	2331.84	0	28049.4	111	10	24	31.02	41.7755	1.1718
656	1433T_HUMAN	P27348	14 3 3 protein theta OS Homo sapiens GN YWHAQ PE 1 SV 1	4594.95	0	28049.4	105	10	24	37.96	41.3948	1.1611
739	1433T_HUMAN	P27348	14 3 3 protein theta OS Homo sapiens GN YWHAQ PE 1 SV 1	4024.49	0	28049.4	121	12	24	35.92	39.7563	1.1151
32	1433T_HUMAN	P27348	14 3 3 protein theta OS Homo sapiens GN YWHAQ PE 1 SV 1	3142.15	0	28049.4	150	13	24	42.86	39.5415	1.1091
302	1433T_HUMAN	P27348	14 3 3 protein theta OS Homo sapiens GN YWHAQ PE 1 SV 1	7849.45	0	28049.4	90	11	24	46.94	39.4855	1.1075
601	1433T_HUMAN	P27348	14 3 3 protein theta OS Homo sapiens GN YWHAQ PE 1 SV 1	4198.05	0	28049.4	105	13	24	41.63	39.4606	1.1068
60	1433T_HUMAN	P27348	14 3 3 protein theta OS Homo sapiens GN YWHAQ PE 1 SV 1	2257.32	0	28049.4	125	12	24	44.49	38.9723	1.0932
818	1433T_HUMAN	P27348	14 3 3 protein theta OS Homo sapiens GN YWHAQ PE 1 SV 1	7287.11	0	28049.4	172	12	24	39.18	38.5616	1.0816
629	1433T_HUMAN	P27348	14 3 3 protein theta OS Homo sapiens GN YWHAQ PE 1 SV 1	3628.21	0	28049.4	105	11	24	40	38.5386	1.081
706	1433T_HUMAN	P27348	14 3 3 protein theta OS Homo sapiens GN YWHAQ PE 1 SV 1	1494.21	0	28049.4	83	9	24	34.29	37.9836	1.0654
710	1433T_HUMAN	P27348	14 3 3 protein theta OS Homo sapiens GN YWHAQ PE 1 SV 1	7716.18	0	28049.4	175	16	24	61.22	37.8652	1.0621
33	1433T_HUMAN	P27348	14 3 3 protein theta OS Homo sapiens GN YWHAQ PE 1 SV 1	2851.26	0	28049.4	133	14	24	49.8	37.227	1.0442
600	1433T_HUMAN	P27348	14 3 3 protein theta OS Homo sapiens GN YWHAQ PE 1 SV 1	6369.92	0	28049.4	136	14	24	52.65	37.2165	1.0439
114	1433T_HUMAN	P27348	14 3 3 protein theta OS Homo sapiens GN YWHAQ PE 1 SV 1	3252.88	0	28049.4	121	12	24	42.45	37.1003	1.0406
303	1433T_HUMAN	P27348	14 3 3 protein theta OS Homo sapiens GN YWHAQ PE 1 SV 1	10037.2	0	28049.4	154	14	24	51.43	36.8249	1.0329
743	1433T_HUMAN	P27348	14 3 3 protein theta OS Homo sapiens GN YWHAQ PE 1 SV 1	13252.2	0	28049.4	127	13	24	58.78	36.5983	1.0266
195	1433T_HUMAN	P27348	14 3 3 protein theta OS Homo sapiens GN YWHAQ PE 1 SV 1	4435.53	0	28049.4	178	14	24	45.71	35.9028	1.0071
846	1433T_HUMAN	P27348	14 3 3 protein theta OS Homo sapiens GN YWHAQ PE 1 SV 1	3300.55	0	28049.4	143	14	24	45.71	34.9536	0.9804
545	1433T_HUMAN	P27348	14 3 3 protein theta OS Homo sapiens GN YWHAQ PE 1 SV 1	1398.51	0	28049.4	70	10	24	43.67	34.6367	0.9715
786	1433T_HUMAN	P27348	14 3 3 protein theta OS Homo sapiens GN YWHAQ PE 1 SV 1	2489.83	0	28049.4	137	14	24	41.63	34.3312	0.963
88	1433T_HUMAN	P27348	14 3 3 protein theta OS Homo sapiens GN YWHAQ PE 1 SV 1	4249.49	0	28049.4	172	14	24	46.53	34.0628	0.9554
868	1433T_HUMAN	P27348	14 3 3 protein theta OS Homo sapiens GN YWHAQ PE 1 SV 1	2161.24	0	28049.4	92	12	24	43.27	34.0574	0.9553
840	1433T_HUMAN	P27348	14 3 3 protein theta OS Homo sapiens GN YWHAQ PE 1 SV 1	1784.89	0	28049.4	101	9	24	34.69	33.8407	0.9492
869	1433T_HUMAN	P27348	14 3 3 protein theta OS Homo sapiens GN YWHAQ PE 1 SV 1	3361.9	0	28049.4	125	15	24	44.08	33.1054	0.9286
792	1433T_HUMAN	P27348	14 3 3 protein theta OS Homo sapiens GN YWHAQ PE 1 SV 1	2278.38	0	28049.4	110	10	24	37.14	32.8967	0.9227
894	1433T_HUMAN	P27348	14 3 3 protein theta OS Homo sapiens GN YWHAQ PE 1 SV 1	1118.62	0	28049.4	49	5	24	24.08	32.3271	0.9068
773	1433T_HUMAN	P27348	14 3 3 protein theta OS Homo sapiens GN YWHAQ PE 1 SV 1	3119.99	0	28049.4	144	10	24	37.14	31.76	0.8909
711	1433T_HUMAN	P27348	14 3 3 protein theta OS Homo sapiens GN YWHAQ PE 1 SV 1	5781.55	0	28049.4	124	12	24	39.18	31.5057	0.8837
248	1433T_HUMAN	P27348	14 3 3 protein theta OS Homo sapiens GN YWHAQ PE 1 SV 1	3596.95	0	28049.4	138	14	24	46.12	31.326	0.8787
6	1433T_HUMAN	P27348	14 3 3 protein theta OS Homo sapiens GN YWHAQ PE 1 SV 1	3607.68	0	28049.4	143	14	24	50.61	30.4335	0.8536
772	1433T_HUMAN	P27348	14 3 3 protein theta OS Homo sapiens GN YWHAQ PE 1 SV 1	10001.1	0	28049.4	161	13	24	40.41	29.5411	0.8286
465	1433T_HUMAN	P27348	14 3 3 protein theta OS Homo sapiens GN YWHAQ PE 1 SV 1	2565.46	0	28049.4	86	10	24	38.78	29.4923	0.8272
793	1433T_HUMAN	P27348	14 3 3 protein theta OS Homo sapiens GN YWHAQ PE 1 SV 1	2580.85	0	28049.4	109	10	24	28.16	29.1148	0.8167
330	1433T_HUMAN	P27348	14 3 3 protein theta OS Homo sapiens GN YWHAQ PE 1 SV 1	8452.16	0	28049.4	150	15	24	53.88	29.1104	0.8165
844	1433T_HUMAN	P27348	14 3 3 protein theta OS Homo sapiens GN YWHAQ PE 1 SV 1	1650.06	0	28049.4	140	13	24	46.12	28.774	0.8071
922	1433T_HUMAN	P27348	14 3 3 protein theta OS Homo sapiens GN YWHAQ PE 1 SV 1	1821.71	0	28049.4	99	10	24	36.73	28.7683	0.8069
140	1433T_HUMAN	P27348	14 3 3 protein theta OS Homo sapiens GN YWHAQ PE 1 SV 1	3000.73	0	28049.4	97	9	24	35.1	28.4356	0.7976
547	1433T_HUMAN	P27348	14 3 3 protein theta OS Homo sapiens GN YWHAQ PE 1 SV 1	1109.57	0	28049.4	41	8	24	39.59	27.9083	0.7828
652	1433T_HUMAN	P27348	14 3 3 protein theta OS Homo sapiens GN YWHAQ PE 1 SV 1	896.315	0	28049.4	48	5	24	18.78	27.8918	0.7823
357	1433T_HUMAN	P27348	14 3 3 protein theta OS Homo sapiens GN YWHAQ PE 1 SV 1	2973.28	0	28049.4	80	8	24	37.14	27.565	0.7732
679	1433T_HUMAN	P27348	14 3 3 protein theta OS Homo sapiens GN YWHAQ PE 1 SV 1	1677.09	0	28049.4	73	8	24	29.8	27.5208	0.7719
732	1433T_HUMAN	P27348	14 3 3 protein theta OS Homo sapiens GN YWHAQ PE 1 SV 1	1257.93	0	28049.4	78	8	24	30.61	27.0567	0.7589
493	1433T_HUMAN	P27348	14 3 3 protein theta OS Homo sapiens GN YWHAQ PE 1 SV 1	3741.67	0	28049.4	57	7	24	33.47	25.4568	0.714
194	1433T_HUMAN	P27348	14 3 3 protein theta OS Homo sapiens GN YWHAQ PE 1 SV 1	2368.89	0	28049.4	92	8	24	33.47	24.4306	0.6853
169	1433T_HUMAN	P27348	14 3 3 protein theta OS Homo sapiens GN YWHAQ PE 1 SV 1	3520.64	0	28049.4	157	14	24	46.12	24.3948	0.6843
896	1433T_HUMAN	P27348	14 3 3 protein theta OS Homo sapiens GN YWHAQ PE 1 SV 1	999.297	0	28049.4	106	11	24	39.59	24.34	0.6827
492	1433T_HUMAN	P27348	14 3 3 protein theta OS Homo sapiens GN YWHAQ PE 1 SV 1	3520.28	0	28049.4	105	13	24	40.41	24.1377	0.677
951	1433T_HUMAN	P27348	14 3 3 protein theta OS Homo sapiens GN YWHAQ PE 1 SV 1	1192.2	0	28049.4	58	8	24	31.84	23.8047	0.6677
115	1433T_HUMAN	P27348	14 3 3 protein theta OS Homo sapiens GN YWHAQ PE 1 SV 1	1364.3	0	28049.4	80	8	24	30.2	23.79	0.6673
813	1433T_HUMAN	P27348	14 3 3 protein theta OS Homo sapiens GN YWHAQ PE 1 SV 1	697.266	0	28049.4	69	9	24	30.61	23.2868	0.6532
921	1433T_HUMAN	P27348	14 3 3 protein theta OS Homo sapiens GN YWHAQ PE 1 SV 1	1516.11	0	28049.4	56	8	24	31.02	23.1067	0.6481
113	1433T_HUMAN	P27348	14 3 3 protein theta OS Homo sapiens GN YWHAQ PE 1 SV 1	1817.74	0	28049.4	81	7	24	30.2	23.0956	0.6478
250	1433T_HUMAN	P27348	14 3 3 protein theta OS Homo sapiens GN YWHAQ PE 1 SV 1	5617.69	0	28049.4	144	13	24	45.71	23.0509	0.6466
898	1433T_HUMAN	P27348	14 3 3 protein theta OS Homo sapiens GN YWHAQ PE 1 SV 1	1501.33	0	28049.4	107	9	24	25.31	22.9865	0.6448
411	1433T_HUMAN	P27348	14 3 3 protein theta OS Homo sapiens GN YWHAQ PE 1 SV 1	3849.24	0	28049.4	137	13	24	58.37	22.8737	0.6416
31	1433T_HUMAN	P27348	14 3 3 protein theta OS Homo sapiens GN YWHAQ PE 1 SV 1	1430.11	0	28049.4	70	8	24	28.16	22.608	0.6341
822	1433T_HUMAN	P27348	14 3 3 protein theta OS Homo sapiens GN YWHAQ PE 1 SV 1	1599.74	0	28049.4	82	8	24	28.98	22.4779	0.6305
819	1433T_HUMAN	P27348	14 3 3 protein theta OS Homo sapiens GN YWHAQ PE 1 SV 1	1822.29	0	28049.4	115	10	24	33.88	22.3813	0.6278
841	1433T_HUMAN	P27348	14 3 3 protein theta OS Homo sapiens GN YWHAQ PE 1 SV 1	1007.76	0	28049.4	68	10	24	42.86	22.3642	0.6273
410	1433T_HUMAN	P27348	14 3 3 protein theta OS Homo sapiens GN YWHAQ PE 1 SV 1	3111.55	0	28049.4	95	11	24	48.57	22.335	0.6265
576	1433T_HUMAN	P27348	14 3 3 protein theta OS Homo sapiens GN YWHAQ PE 1 SV 1	1738.3	0	28049.4	38	6	24	29.39	22.2966	0.6254
685	1433T_HUMAN	P27348	14 3 3 protein theta OS Homo sapiens GN YWHAQ PE 1 SV 1	1104.68	0	28049.4	61	6	24	19.18	22.0244	0.6178
62	1433T_HUMAN	P27348	14 3 3 protein theta OS Homo sapiens GN YWHAQ PE 1 SV 1	9735.04	0	28049.4	172	15	24	49.39	21.8498	0.6129
712	1433T_HUMAN	P27348	14 3 3 protein theta OS Homo sapiens GN YWHAQ PE 1 SV 1	3692.51	0	28049.4	109	11	24	39.18	21.7271	0.6094
849	1433T_HUMAN	P27348	14 3 3 protein theta OS Homo sapiens GN YWHAQ PE 1 SV 1	1855.39	0	28049.4	64	6	24	28.57	21.5809	0.6053
5	1433T_HUMAN	P27348	14 3 3 protein theta OS Homo sapiens GN YWHAQ PE 1 SV 1	1906.28	0	28049.4	105	11	24	35.92	21.315	0.5979
575	1433T_HUMAN	P27348	14 3 3 protein theta OS Homo sapiens GN YWHAQ PE 1 SV 1	2634.35	0	28049.4	65	9	24	45.71	20.6536	0.5793
795	1433T_HUMAN	P27348	14 3 3 protein theta OS Homo sapiens GN YWHAQ PE 1 SV 1	1427.95	0	28049.4	72	9	24	37.14	20.4058	0.5724
7	1433T_HUMAN	P27348	14 3 3 protein theta OS Homo sapiens GN YWHAQ PE 1 SV 1	2196.58	0	28049.4	127	12	24	41.63	20.314	0.5698
89	1433T_HUMAN	P27348	14 3 3 protein theta OS Homo sapiens GN YWHAQ PE 1 SV 1	8510.42	0	28049.4	173	16	24	58.37	20.2211	0.5672
168	1433T_HUMAN	P27348	14 3 3 protein theta OS Homo sapiens GN YWHAQ PE 1 SV 1	1519.44	0	28049.4	91	9	24	32.24	20.2026	0.5667
548	1433T_HUMAN	P27348	14 3 3 protein theta OS Homo sapiens GN YWHAQ PE 1 SV 1	5433.25	0	28049.4	90	10	24	49.8	20.0497	0.5624
384	1433T_HUMAN	P27348	14 3 3 protein theta OS Homo sapiens GN YWHAQ PE 1 SV 1	2035.08	0	28049.4	90	11	24	37.96	20.0427	0.5622
821	1433T_HUMAN	P27348	14 3 3 protein theta OS Homo sapiens GN YWHAQ PE 1 SV 1	2502.99	0	28049.4	51	5	24	20	20.0001	0.561
519	1433T_HUMAN	P27348	14 3 3 protein theta OS Homo sapiens GN YWHAQ PE 1 SV 1	4468.68	0	28049.4	93	12	24	44.9	19.9049	0.5583
657	1433T_HUMAN	P27348	14 3 3 protein theta OS Homo sapiens GN YWHAQ PE 1 SV 1	3972.66	0	28049.4	76	11	24	37.96	19.815	0.5558
491	1433T_HUMAN	P27348	14 3 3 protein theta OS Homo sapiens GN YWHAQ PE 1 SV 1	580.057	0	28049.4	29	5	24	19.18	19.7277	0.5534
903	1433T_HUMAN	P27348	14 3 3 protein theta OS Homo sapiens GN YWHAQ PE 1 SV 1	1623.26	0	28049.4	74	8	24	31.02	19.6503	0.5512
142	1433T_HUMAN	P27348	14 3 3 protein theta OS Homo sapiens GN YWHAQ PE 1 SV 1	1639.85	0	28049.4	100	12	24	39.59	19.6193	0.5503
61	1433T_HUMAN	P27348	14 3 3 protein theta OS Homo sapiens GN YWHAQ PE 1 SV 1	852.16	0	28049.4	89	9	24	38.78	19.5153	0.5474
196	1433T_HUMAN	P27348	14 3 3 protein theta OS Homo sapiens GN YWHAQ PE 1 SV 1	9866.96	0	28049.4	120	11	24	39.59	19.4949	0.5468
848	1433T_HUMAN	P27348	14 3 3 protein theta OS Homo sapiens GN YWHAQ PE 1 SV 1	2715.11	0	28049.4	117	11	24	41.22	19.481	0.5464
713	1433T_HUMAN	P27348	14 3 3 protein theta OS Homo sapiens GN YWHAQ PE 1 SV 1	2432.84	0	28049.4	88	10	24	31.43	19.4443	0.5454
872	1433T_HUMAN	P27348	14 3 3 protein theta OS Homo sapiens GN YWHAQ PE 1 SV 1	1004.12	0	28049.4	65	9	24	27.76	19.1964	0.5384
950	1433T_HUMAN	P27348	14 3 3 protein theta OS Homo sapiens GN YWHAQ PE 1 SV 1	726.541	0	28049.4	45	6	24	20.41	19.1331	0.5367
688	1433T_HUMAN	P27348	14 3 3 protein theta OS Homo sapiens GN YWHAQ PE 1 SV 1	1224.41	0	28049.4	55	6	24	31.02	19.1039	0.5359
630	1433T_HUMAN	P27348	14 3 3 protein theta OS Homo sapiens GN YWHAQ PE 1 SV 1	1079.47	0	28049.4	41	6	24	24.08	19.0037	0.533
304	1433T_HUMAN	P27348	14 3 3 protein theta OS Homo sapiens GN YWHAQ PE 1 SV 1	10059.6	0	28049.4	137	15	24	57.14	18.988	0.5326
494	1433T_HUMAN	P27348	14 3 3 protein theta OS Homo sapiens GN YWHAQ PE 1 SV 1	1932.81	0	28049.4	43	6	24	28.57	18.9255	0.5309
412	1433T_HUMAN	P27348	14 3 3 protein theta OS Homo sapiens GN YWHAQ PE 1 SV 1	1527.36	0	28049.4	61	9	24	39.59	18.7616	0.5263
59	1433T_HUMAN	P27348	14 3 3 protein theta OS Homo sapiens GN YWHAQ PE 1 SV 1	1623.09	0	28049.4	76	7	24	28.57	18.6876	0.5242
276	1433T_HUMAN	P27348	14 3 3 protein theta OS Homo sapiens GN YWHAQ PE 1 SV 1	1718.59	0	28049.4	91	13	24	38.37	18.594	0.5216
34	1433T_HUMAN	P27348	14 3 3 protein theta OS Homo sapiens GN YWHAQ PE 1 SV 1	1724.51	0	28049.4	89	9	24	34.29	18.4335	0.5171
439	1433T_HUMAN	P27348	14 3 3 protein theta OS Homo sapiens GN YWHAQ PE 1 SV 1	1262.51	0	28049.4	71	9	24	42.04	18.3927	0.5159
331	1433T_HUMAN	P27348	14 3 3 protein theta OS Homo sapiens GN YWHAQ PE 1 SV 1	5506.67	0	28049.4	96	11	24	45.31	18.3799	0.5155
572	1433T_HUMAN	P27348	14 3 3 protein theta OS Homo sapiens GN YWHAQ PE 1 SV 1	1218.16	0	28049.4	58	8	24	32.65	18.2874	0.513
86	1433T_HUMAN	P27348	14 3 3 protein theta OS Homo sapiens GN YWHAQ PE 1 SV 1	1534.86	0	28049.4	99	11	24	35.1	18.2459	0.5118
222	1433T_HUMAN	P27348	14 3 3 protein theta OS Homo sapiens GN YWHAQ PE 1 SV 1	1656.41	0	28049.4	104	10	24	35.1	18.2321	0.5114
329	1433T_HUMAN	P27348	14 3 3 protein theta OS Homo sapiens GN YWHAQ PE 1 SV 1	3682.75	0	28049.4	97	11	24	47.76	17.9389	0.5032
877	1433T_HUMAN	P27348	14 3 3 protein theta OS Homo sapiens GN YWHAQ PE 1 SV 1	2117.93	0	28049.4	87	9	24	28.16	17.8571	0.5009
875	1433T_HUMAN	P27348	14 3 3 protein theta OS Homo sapiens GN YWHAQ PE 1 SV 1	1692.85	0	28049.4	85	8	24	30.2	17.8008	0.4993
899	1433T_HUMAN	P27348	14 3 3 protein theta OS Homo sapiens GN YWHAQ PE 1 SV 1	1645.49	0	28049.4	70	7	24	24.9	17.4602	0.4897
796	1433T_HUMAN	P27348	14 3 3 protein theta OS Homo sapiens GN YWHAQ PE 1 SV 1	1293.55	0	28049.4	79	11	24	44.08	17.3421	0.4864
603	1433T_HUMAN	P27348	14 3 3 protein theta OS Homo sapiens GN YWHAQ PE 1 SV 1	2481.69	0	28049.4	41	6	24	26.12	17.1989	0.4824
490	1433T_HUMAN	P27348	14 3 3 protein theta OS Homo sapiens GN YWHAQ PE 1 SV 1	1215.53	0	28049.4	42	4	24	13.88	17.1714	0.4816
926	1433T_HUMAN	P27348	14 3 3 protein theta OS Homo sapiens GN YWHAQ PE 1 SV 1	1353.72	0	28049.4	69	7	24	30.61	16.7109	0.4687
684	1433T_HUMAN	P27348	14 3 3 protein theta OS Homo sapiens GN YWHAQ PE 1 SV 1	1902.92	0	28049.4	45	7	24	28.98	16.6746	0.4677
385	1433T_HUMAN	P27348	14 3 3 protein theta OS Homo sapiens GN YWHAQ PE 1 SV 1	3798.73	0	28049.4	118	14	24	50.61	16.6081	0.4658
249	1433T_HUMAN	P27348	14 3 3 protein theta OS Homo sapiens GN YWHAQ PE 1 SV 1	1688	0	28049.4	121	14	24	46.94	16.4889	0.4625
874	1433T_HUMAN	P27348	14 3 3 protein theta OS Homo sapiens GN YWHAQ PE 1 SV 1	1975.97	0	28049.4	69	8	24	31.02	16.191	0.4541
464	1433T_HUMAN	P27348	14 3 3 protein theta OS Homo sapiens GN YWHAQ PE 1 SV 1	2478.29	0	28049.4	48	7	24	29.8	16.1822	0.4539
820	1433T_HUMAN	P27348	14 3 3 protein theta OS Homo sapiens GN YWHAQ PE 1 SV 1	1870.08	0	28049.4	84	6	24	24.49	16.1646	0.4534
824	1433T_HUMAN	P27348	14 3 3 protein theta OS Homo sapiens GN YWHAQ PE 1 SV 1	1723.2	0	28049.4	68	10	24	41.22	15.8274	0.4439
625	1433T_HUMAN	P27348	14 3 3 protein theta OS Homo sapiens GN YWHAQ PE 1 SV 1	579.201	0	28049.4	30	6	24	24.49	15.6243	0.4383
775	1433T_HUMAN	P27348	14 3 3 protein theta OS Homo sapiens GN YWHAQ PE 1 SV 1	6758.55	0	28049.4	127	13	24	37.55	15.0346	0.4217
658	1433T_HUMAN	P27348	14 3 3 protein theta OS Homo sapiens GN YWHAQ PE 1 SV 1	1232.66	0	28049.4	49	7	24	25.71	14.7085	0.4126
900	1433T_HUMAN	P27348	14 3 3 protein theta OS Homo sapiens GN YWHAQ PE 1 SV 1	1073.55	0	28049.4	76	10	24	35.51	14.5688	0.4086
574	1433T_HUMAN	P27348	14 3 3 protein theta OS Homo sapiens GN YWHAQ PE 1 SV 1	2864.77	0	28049.4	76	12	24	60.41	14.5442	0.408
686	1433T_HUMAN	P27348	14 3 3 protein theta OS Homo sapiens GN YWHAQ PE 1 SV 1	985.751	0	28049.4	59	7	24	28.57	14.282	0.4006
823	1433T_HUMAN	P27348	14 3 3 protein theta OS Homo sapiens GN YWHAQ PE 1 SV 1	1683.44	0	28049.4	81	12	24	40.82	13.9409	0.391
170	1433T_HUMAN	P27348	14 3 3 protein theta OS Homo sapiens GN YWHAQ PE 1 SV 1	1472.99	0	28049.4	103	12	24	40.82	13.7953	0.3869
277	1433T_HUMAN	P27348	14 3 3 protein theta OS Homo sapiens GN YWHAQ PE 1 SV 1	1427.74	0	28049.4	60	6	24	23.27	13.7002	0.3843
873	1433T_HUMAN	P27348	14 3 3 protein theta OS Homo sapiens GN YWHAQ PE 1 SV 1	1007.37	0	28049.4	78	10	24	41.63	13.4992	0.3786
850	1433T_HUMAN	P27348	14 3 3 protein theta OS Homo sapiens GN YWHAQ PE 1 SV 1	611.695	0	28049.4	72	8	24	35.1	13.4594	0.3775
949	1433T_HUMAN	P27348	14 3 3 protein theta OS Homo sapiens GN YWHAQ PE 1 SV 1	636.062	0	28049.4	28	4	24	16.73	13.1496	0.3688
742	1433T_HUMAN	P27348	14 3 3 protein theta OS Homo sapiens GN YWHAQ PE 1 SV 1	1415.76	0	28049.4	100	10	24	35.1	13.0696	0.3666
927	1433T_HUMAN	P27348	14 3 3 protein theta OS Homo sapiens GN YWHAQ PE 1 SV 1	1035.98	0	28049.4	47	5	24	24.49	12.9019	0.3619
797	1433T_HUMAN	P27348	14 3 3 protein theta OS Homo sapiens GN YWHAQ PE 1 SV 1	1108.54	0	28049.4	52	7	24	31.43	12.3881	0.3475
522	1433T_HUMAN	P27348	14 3 3 protein theta OS Homo sapiens GN YWHAQ PE 1 SV 1	1522.43	0	28049.4	41	7	24	33.47	12.2608	0.3439
167	1433T_HUMAN	P27348	14 3 3 protein theta OS Homo sapiens GN YWHAQ PE 1 SV 1	686.139	0	28049.4	44	5	24	21.22	12.0285	0.3374
902	1433T_HUMAN	P27348	14 3 3 protein theta OS Homo sapiens GN YWHAQ PE 1 SV 1	555.921	0	28049.4	47	6	24	25.71	11.9121	0.3341
143	1433T_HUMAN	P27348	14 3 3 protein theta OS Homo sapiens GN YWHAQ PE 1 SV 1	1332.2	0	28049.4	92	10	24	37.14	11.8607	0.3327
328	1433T_HUMAN	P27348	14 3 3 protein theta OS Homo sapiens GN YWHAQ PE 1 SV 1	1926.7	0	28049.4	80	9	24	28.98	11.4947	0.3224
116	1433T_HUMAN	P27348	14 3 3 protein theta OS Homo sapiens GN YWHAQ PE 1 SV 1	903.818	0	28049.4	92	9	24	34.29	11.4577	0.3214
251	1433T_HUMAN	P27348	14 3 3 protein theta OS Homo sapiens GN YWHAQ PE 1 SV 1	3820.26	0	28049.4	95	9	24	33.06	11.3601	0.3186
466	1433T_HUMAN	P27348	14 3 3 protein theta OS Homo sapiens GN YWHAQ PE 1 SV 1	744.676	0	28049.4	43	7	24	35.51	11.351	0.3184
774	1433T_HUMAN	P27348	14 3 3 protein theta OS Homo sapiens GN YWHAQ PE 1 SV 1	1679.96	0	28049.4	75	8	24	34.29	11.0739	0.3106
358	1433T_HUMAN	P27348	14 3 3 protein theta OS Homo sapiens GN YWHAQ PE 1 SV 1	916.966	0	28049.4	46	7	24	21.63	10.9038	0.3058
715	1433T_HUMAN	P27348	14 3 3 protein theta OS Homo sapiens GN YWHAQ PE 1 SV 1	1638.78	0	28049.4	51	6	24	32.24	10.74	0.3012
197	1433T_HUMAN	P27348	14 3 3 protein theta OS Homo sapiens GN YWHAQ PE 1 SV 1	2983.67	0	28049.4	113	12	24	39.18	10.6699	0.2993
301	1433T_HUMAN	P27348	14 3 3 protein theta OS Homo sapiens GN YWHAQ PE 1 SV 1	1741.48	0	28049.4	91	10	24	32.65	10.6682	0.2992
332	1433T_HUMAN	P27348	14 3 3 protein theta OS Homo sapiens GN YWHAQ PE 1 SV 1	3746.6	0	28049.4	73	11	24	49.39	10.633	0.2982
193	1433T_HUMAN	P27348	14 3 3 protein theta OS Homo sapiens GN YWHAQ PE 1 SV 1	793.591	0	28049.4	37	5	24	20.82	10.5682	0.2964
8	1433T_HUMAN	P27348	14 3 3 protein theta OS Homo sapiens GN YWHAQ PE 1 SV 1	804.387	0	28049.4	61	6	24	28.57	10.4585	0.2934
578	1433T_HUMAN	P27348	14 3 3 protein theta OS Homo sapiens GN YWHAQ PE 1 SV 1	185.423	2.75	28049.4	9	2	24	5.71	10.3219	0.2895
878	1433T_HUMAN	P27348	14 3 3 protein theta OS Homo sapiens GN YWHAQ PE 1 SV 1	613.345	0	28049.4	48	5	24	22.04	10.2844	0.2885
851	1433T_HUMAN	P27348	14 3 3 protein theta OS Homo sapiens GN YWHAQ PE 1 SV 1	498.809	0	28049.4	38	5	24	25.31	10.1799	0.2855
305	1433T_HUMAN	P27348	14 3 3 protein theta OS Homo sapiens GN YWHAQ PE 1 SV 1	2001.84	0	28049.4	86	11	24	45.71	10.0876	0.283
440	1433T_HUMAN	P27348	14 3 3 protein theta OS Homo sapiens GN YWHAQ PE 1 SV 1	1159.71	0	28049.4	30	5	24	20	10.0773	0.2827
63	1433T_HUMAN	P27348	14 3 3 protein theta OS Homo sapiens GN YWHAQ PE 1 SV 1	2805.35	0	28049.4	96	9	24	34.69	9.8442	0.2761
275	1433T_HUMAN	P27348	14 3 3 protein theta OS Homo sapiens GN YWHAQ PE 1 SV 1	1054.81	0	28049.4	62	8	24	28.98	9.7757	0.2742
278	1433T_HUMAN	P27348	14 3 3 protein theta OS Homo sapiens GN YWHAQ PE 1 SV 1	1312.57	0	28049.4	64	7	24	21.22	9.6359	0.2703
35	1433T_HUMAN	P27348	14 3 3 protein theta OS Homo sapiens GN YWHAQ PE 1 SV 1	1064.58	0	28049.4	92	12	24	46.12	9.4933	0.2663
905	1433T_HUMAN	P27348	14 3 3 protein theta OS Homo sapiens GN YWHAQ PE 1 SV 1	579.492	0	28049.4	44	5	24	20	9.4736	0.2657
687	1433T_HUMAN	P27348	14 3 3 protein theta OS Homo sapiens GN YWHAQ PE 1 SV 1	548.635	0	28049.4	27	2	24	8.98	9.4077	0.2639
4	1433T_HUMAN	P27348	14 3 3 protein theta OS Homo sapiens GN YWHAQ PE 1 SV 1	217.713	0	28049.4	18	3	24	8.98	9.3938	0.2635
139	1433T_HUMAN	P27348	14 3 3 protein theta OS Homo sapiens GN YWHAQ PE 1 SV 1	583.429	0	28049.4	17	2	24	8.98	9.2334	0.259
413	1433T_HUMAN	P27348	14 3 3 protein theta OS Homo sapiens GN YWHAQ PE 1 SV 1	2917.96	0	28049.4	65	9	24	41.63	9.1013	0.2553
904	1433T_HUMAN	P27348	14 3 3 protein theta OS Homo sapiens GN YWHAQ PE 1 SV 1	808.291	0	28049.4	60	6	24	27.76	9.1019	0.2553
58	1433T_HUMAN	P27348	14 3 3 protein theta OS Homo sapiens GN YWHAQ PE 1 SV 1	666.05	0	28049.4	32	4	24	21.22	9.0904	0.255
436	1433T_HUMAN	P27348	14 3 3 protein theta OS Homo sapiens GN YWHAQ PE 1 SV 1	775.818	0	28049.4	48	6	24	24.9	9.0445	0.2537
224	1433T_HUMAN	P27348	14 3 3 protein theta OS Homo sapiens GN YWHAQ PE 1 SV 1	1163.81	0	28049.4	51	5	24	24.49	8.8156	0.2473
632	1433T_HUMAN	P27348	14 3 3 protein theta OS Homo sapiens GN YWHAQ PE 1 SV 1	244.656	0	28049.4	23	4	24	12.24	8.679	0.2434
876	1433T_HUMAN	P27348	14 3 3 protein theta OS Homo sapiens GN YWHAQ PE 1 SV 1	517.992	0	28049.4	37	8	24	40.41	8.5499	0.2398
879	1433T_HUMAN	P27348	14 3 3 protein theta OS Homo sapiens GN YWHAQ PE 1 SV 1	1012.71	0	28049.4	63	6	24	28.98	8.5232	0.2391
852	1433T_HUMAN	P27348	14 3 3 protein theta OS Homo sapiens GN YWHAQ PE 1 SV 1	348.758	0	28049.4	33	6	24	24.49	8.4879	0.2381
633	1433T_HUMAN	P27348	14 3 3 protein theta OS Homo sapiens GN YWHAQ PE 1 SV 1	504.546	0	28049.4	30	4	24	16.73	8.4	0.2356
825	1433T_HUMAN	P27348	14 3 3 protein theta OS Homo sapiens GN YWHAQ PE 1 SV 1	333.234	0	28049.4	30	5	24	25.31	8.3485	0.2342
953	1433T_HUMAN	P27348	14 3 3 protein theta OS Homo sapiens GN YWHAQ PE 1 SV 1	301.741	0	28049.4	21	3	24	12.24	8.1695	0.2291
85	1433T_HUMAN	P27348	14 3 3 protein theta OS Homo sapiens GN YWHAQ PE 1 SV 1	758.219	0	28049.4	27	3	24	13.47	8.1125	0.2276
356	1433T_HUMAN	P27348	14 3 3 protein theta OS Homo sapiens GN YWHAQ PE 1 SV 1	1226.92	0	28049.4	57	8	24	36.73	8.094	0.227
776	1433T_HUMAN	P27348	14 3 3 protein theta OS Homo sapiens GN YWHAQ PE 1 SV 1	3334.37	0	28049.4	112	12	24	48.57	8.0055	0.2245
746	1433T_HUMAN	P27348	14 3 3 protein theta OS Homo sapiens GN YWHAQ PE 1 SV 1	2798.59	0	28049.4	69	7	24	35.92	7.8908	0.2213
798	1433T_HUMAN	P27348	14 3 3 protein theta OS Homo sapiens GN YWHAQ PE 1 SV 1	590.336	0	28049.4	40	6	24	26.53	7.8806	0.221
166	1433T_HUMAN	P27348	14 3 3 protein theta OS Homo sapiens GN YWHAQ PE 1 SV 1	420.907	0	28049.4	14	2	24	10.2	7.6906	0.2157
929	1433T_HUMAN	P27348	14 3 3 protein theta OS Homo sapiens GN YWHAQ PE 1 SV 1	422.643	0	28049.4	31	4	24	16.73	7.4455	0.2088
602	1433T_HUMAN	P27348	14 3 3 protein theta OS Homo sapiens GN YWHAQ PE 1 SV 1	2016.02	0	28049.4	56	9	24	46.94	7.3842	0.2071
551	1433T_HUMAN	P27348	14 3 3 protein theta OS Homo sapiens GN YWHAQ PE 1 SV 1	480.993	0	28049.4	25	5	24	17.14	7.3424	0.206
9	1433T_HUMAN	P27348	14 3 3 protein theta OS Homo sapiens GN YWHAQ PE 1 SV 1	1586.69	0	28049.4	83	8	24	26.94	7.3136	0.2051
438	1433T_HUMAN	P27348	14 3 3 protein theta OS Homo sapiens GN YWHAQ PE 1 SV 1	1906.98	0	28049.4	68	9	24	34.69	7.2048	0.2021
906	1433T_HUMAN	P27348	14 3 3 protein theta OS Homo sapiens GN YWHAQ PE 1 SV 1	518.274	0	28049.4	46	7	24	28.57	7.184	0.2015
948	1433T_HUMAN	P27348	14 3 3 protein theta OS Homo sapiens GN YWHAQ PE 1 SV 1	234.25	0	28049.4	16	2	24	8.98	6.9996	0.1963
800	1433T_HUMAN	P27348	14 3 3 protein theta OS Homo sapiens GN YWHAQ PE 1 SV 1	1138.03	0	28049.4	77	7	24	26.53	6.6492	0.1865
521	1433T_HUMAN	P27348	14 3 3 protein theta OS Homo sapiens GN YWHAQ PE 1 SV 1	591.322	0	28049.4	29	4	24	17.14	6.32	0.1773
516	1433T_HUMAN	P27348	14 3 3 protein theta OS Homo sapiens GN YWHAQ PE 1 SV 1	497.586	0	28049.4	28	5	24	21.63	6.2824	0.1762
678	1433T_HUMAN	P27348	14 3 3 protein theta OS Homo sapiens GN YWHAQ PE 1 SV 1	122.855	0	28049.4	12	3	24	4.9	6.1213	0.1717
383	1433T_HUMAN	P27348	14 3 3 protein theta OS Homo sapiens GN YWHAQ PE 1 SV 1	467.391	0	28049.4	46	7	24	28.98	6.1106	0.1714
386	1433T_HUMAN	P27348	14 3 3 protein theta OS Homo sapiens GN YWHAQ PE 1 SV 1	1162.42	0	28049.4	44	7	24	27.76	6.1013	0.1711
812	1433T_HUMAN	P27348	14 3 3 protein theta OS Homo sapiens GN YWHAQ PE 1 SV 1	286.601	0	28049.4	19	4	24	21.22	5.4986	0.1542
777	1433T_HUMAN	P27348	14 3 3 protein theta OS Homo sapiens GN YWHAQ PE 1 SV 1	2136.99	0	28049.4	79	9	24	37.14	5.174	0.1451
221	1433T_HUMAN	P27348	14 3 3 protein theta OS Homo sapiens GN YWHAQ PE 1 SV 1	435.918	0	28049.4	41	6	24	24.49	4.9683	0.1394
279	1433T_HUMAN	P27348	14 3 3 protein theta OS Homo sapiens GN YWHAQ PE 1 SV 1	1331.62	0	28049.4	33	6	24	25.71	4.8443	0.1359
778	1433T_HUMAN	P27348	14 3 3 protein theta OS Homo sapiens GN YWHAQ PE 1 SV 1	1600.35	0	28049.4	67	7	24	29.39	4.8072	0.1348
247	1433T_HUMAN	P27348	14 3 3 protein theta OS Homo sapiens GN YWHAQ PE 1 SV 1	536.538	0	28049.4	38	7	24	28.98	4.7208	0.1324
274	1433T_HUMAN	P27348	14 3 3 protein theta OS Homo sapiens GN YWHAQ PE 1 SV 1	335.996	0	28049.4	22	3	24	16.73	4.4666	0.1253
467	1433T_HUMAN	P27348	14 3 3 protein theta OS Homo sapiens GN YWHAQ PE 1 SV 1	798.529	0	28049.4	37	6	24	33.06	4.302	0.1207
3	1433T_HUMAN	P27348	14 3 3 protein theta OS Homo sapiens GN YWHAQ PE 1 SV 1	297.995	0	28049.4	18	3	24	15.1	4.1014	0.115
117	1433T_HUMAN	P27348	14 3 3 protein theta OS Homo sapiens GN YWHAQ PE 1 SV 1	649.182	0	28049.4	39	5	24	15.1	4.0908	0.1147
382	1433T_HUMAN	P27348	14 3 3 protein theta OS Homo sapiens GN YWHAQ PE 1 SV 1	215.929	0	28049.4	25	5	24	13.47	4.0332	0.1131
414	1433T_HUMAN	P27348	14 3 3 protein theta OS Homo sapiens GN YWHAQ PE 1 SV 1	516.703	1.07	28049.4	26	4	24	15.1	4.0221	0.1128
826	1433T_HUMAN	P27348	14 3 3 protein theta OS Homo sapiens GN YWHAQ PE 1 SV 1	288.449	0	28049.4	35	5	24	20.82	3.9399	0.1105
543	1433T_HUMAN	P27348	14 3 3 protein theta OS Homo sapiens GN YWHAQ PE 1 SV 1	202.607	0	28049.4	12	3	24	15.1	3.7763	0.1059
744	1433T_HUMAN	P27348	14 3 3 protein theta OS Homo sapiens GN YWHAQ PE 1 SV 1	2460.42	0	28049.4	77	9	24	46.94	3.6724	0.103
198	1433T_HUMAN	P27348	14 3 3 protein theta OS Homo sapiens GN YWHAQ PE 1 SV 1	2637.09	0	28049.4	75	10	24	38.78	3.6236	0.1016
855	1433T_HUMAN	P27348	14 3 3 protein theta OS Homo sapiens GN YWHAQ PE 1 SV 1	864.339	0	28049.4	40	5	24	21.22	3.5818	0.1005
37	1433T_HUMAN	P27348	14 3 3 protein theta OS Homo sapiens GN YWHAQ PE 1 SV 1	2238	0	28049.4	74	10	24	42.04	3.4717	0.0974
631	1433T_HUMAN	P27348	14 3 3 protein theta OS Homo sapiens GN YWHAQ PE 1 SV 1	470.279	1.19	28049.4	20	3	24	16.73	3.1905	0.0895
785	1433T_HUMAN	P27348	14 3 3 protein theta OS Homo sapiens GN YWHAQ PE 1 SV 1	377.416	0	28049.4	24	4	24	22.45	2.7813	0.078
300	1433T_HUMAN	P27348	14 3 3 protein theta OS Homo sapiens GN YWHAQ PE 1 SV 1	107.101	0	28049.4	11	2	24	13.47	2.4417	0.0685
225	1433T_HUMAN	P27348	14 3 3 protein theta OS Homo sapiens GN YWHAQ PE 1 SV 1	1203.19	0	28049.4	38	6	24	30.61	2.0969	0.0588
784	1433T_HUMAN	P27348	14 3 3 protein theta OS Homo sapiens GN YWHAQ PE 1 SV 1	190.843	0	28049.4	15	2	24	12.65	2.0217	0.0567
448	1433T_HUMAN	P27348	14 3 3 protein theta OS Homo sapiens GN YWHAQ PE 1 SV 1	350.66	1.47	28049.4	19	4	24	20.41	1.9854	0.0557
745	1433T_HUMAN	P27348	14 3 3 protein theta OS Homo sapiens GN YWHAQ PE 1 SV 1	2286.44	0	28049.4	55	6	24	22.86	1.9862	0.0557
306	1433T_HUMAN	P27348	14 3 3 protein theta OS Homo sapiens GN YWHAQ PE 1 SV 1	963.101	0	28049.4	34	7	24	33.47	1.5188	0.0426
772	1433Z_HUMAN	P63104	14 3 3 protein zeta delta OS Homo sapiens GN YWHAZ PE 1 SV 1	41745.9	0	27916.2	372	22	25	73.47	269.502	7.5235	7
762	1433Z_HUMAN	P63104	14 3 3 protein zeta delta OS Homo sapiens GN YWHAZ PE 1 SV 1	29887.3	0	27916.2	327	22	25	75.92	232.024	6.4772
734	1433Z_HUMAN	P63104	14 3 3 protein zeta delta OS Homo sapiens GN YWHAZ PE 1 SV 1	28851.4	0	27916.2	225	13	25	46.94	208.629	5.8241
736	1433Z_HUMAN	P63104	14 3 3 protein zeta delta OS Homo sapiens GN YWHAZ PE 1 SV 1	30295	0	27916.2	303	22	25	75.92	200.73	5.6036
737	1433Z_HUMAN	P63104	14 3 3 protein zeta delta OS Homo sapiens GN YWHAZ PE 1 SV 1	32353.2	0	27916.2	303	21	25	75.92	198.576	5.5435
771	1433Z_HUMAN	P63104	14 3 3 protein zeta delta OS Homo sapiens GN YWHAZ PE 1 SV 1	7901.88	0	27916.2	287	20	25	67.35	198.479	5.5408
773	1433Z_HUMAN	P63104	14 3 3 protein zeta delta OS Homo sapiens GN YWHAZ PE 1 SV 1	13191	0	27916.2	378	25	25	79.18	188.87	5.2725
770	1433Z_HUMAN	P63104	14 3 3 protein zeta delta OS Homo sapiens GN YWHAZ PE 1 SV 1	26463.5	0	27916.2	425	24	25	80	188.096	5.2509
763	1433Z_HUMAN	P63104	14 3 3 protein zeta delta OS Homo sapiens GN YWHAZ PE 1 SV 1	27477.6	0	27916.2	330	19	25	75.92	187.877	5.2448
741	1433Z_HUMAN	P63104	14 3 3 protein zeta delta OS Homo sapiens GN YWHAZ PE 1 SV 1	24481.6	0	27916.2	268	18	25	68.98	180.496	5.0388
743	1433Z_HUMAN	P63104	14 3 3 protein zeta delta OS Homo sapiens GN YWHAZ PE 1 SV 1	47036.7	0	27916.2	213	14	25	62.86	176.563	4.929
766	1433Z_HUMAN	P63104	14 3 3 protein zeta delta OS Homo sapiens GN YWHAZ PE 1 SV 1	23843.6	0	27916.2	336	19	25	64.08	173.136	4.8333
768	1433Z_HUMAN	P63104	14 3 3 protein zeta delta OS Homo sapiens GN YWHAZ PE 1 SV 1	8393.09	0	27916.2	275	19	25	73.47	171.766	4.7951
769	1433Z_HUMAN	P63104	14 3 3 protein zeta delta OS Homo sapiens GN YWHAZ PE 1 SV 1	4540.83	0	27916.2	296	22	25	74.29	168.667	4.7085
760	1433Z_HUMAN	P63104	14 3 3 protein zeta delta OS Homo sapiens GN YWHAZ PE 1 SV 1	9963.19	0	27916.2	241	21	25	73.06	163.022	4.5509
775	1433Z_HUMAN	P63104	14 3 3 protein zeta delta OS Homo sapiens GN YWHAZ PE 1 SV 1	48770.3	0	27916.2	355	22	25	66.94	159.705	4.4584
682	1433Z_HUMAN	P63104	14 3 3 protein zeta delta OS Homo sapiens GN YWHAZ PE 1 SV 1	21299.6	0	27916.2	163	14	25	53.06	158.071	4.4127
761	1433Z_HUMAN	P63104	14 3 3 protein zeta delta OS Homo sapiens GN YWHAZ PE 1 SV 1	12856.7	0	27916.2	262	22	25	73.47	154.689	4.3183
709	1433Z_HUMAN	P63104	14 3 3 protein zeta delta OS Homo sapiens GN YWHAZ PE 1 SV 1	31029.7	0	27916.2	191	15	25	59.18	151.635	4.2331
765	1433Z_HUMAN	P63104	14 3 3 protein zeta delta OS Homo sapiens GN YWHAZ PE 1 SV 1	17760.4	0	27916.2	286	17	25	66.53	149.557	4.1751
764	1433Z_HUMAN	P63104	14 3 3 protein zeta delta OS Homo sapiens GN YWHAZ PE 1 SV 1	26940.9	0	27916.2	312	20	25	70.61	146.029	4.0766
738	1433Z_HUMAN	P63104	14 3 3 protein zeta delta OS Homo sapiens GN YWHAZ PE 1 SV 1	33770.9	0	27916.2	291	19	25	63.67	140.877	3.9328
87	1433Z_HUMAN	P63104	14 3 3 protein zeta delta OS Homo sapiens GN YWHAZ PE 1 SV 1	12051.8	0	27916.2	268	14	25	56.73	139.04	3.8815
767	1433Z_HUMAN	P63104	14 3 3 protein zeta delta OS Homo sapiens GN YWHAZ PE 1 SV 1	31524.2	0	27916.2	280	18	25	65.71	132.227	3.6913
710	1433Z_HUMAN	P63104	14 3 3 protein zeta delta OS Homo sapiens GN YWHAZ PE 1 SV 1	23266.4	0	27916.2	219	17	25	67.35	131.34	3.6665
735	1433Z_HUMAN	P63104	14 3 3 protein zeta delta OS Homo sapiens GN YWHAZ PE 1 SV 1	18031.6	0	27916.2	223	15	25	58.78	128.882	3.5979
681	1433Z_HUMAN	P63104	14 3 3 protein zeta delta OS Homo sapiens GN YWHAZ PE 1 SV 1	25549.2	0	27916.2	177	16	25	61.22	112.863	3.1507
680	1433Z_HUMAN	P63104	14 3 3 protein zeta delta OS Homo sapiens GN YWHAZ PE 1 SV 1	12735.8	0	27916.2	157	12	25	62.04	112.603	3.1435
774	1433Z_HUMAN	P63104	14 3 3 protein zeta delta OS Homo sapiens GN YWHAZ PE 1 SV 1	13160.8	0	27916.2	318	19	25	63.67	108.957	3.0417
708	1433Z_HUMAN	P63104	14 3 3 protein zeta delta OS Homo sapiens GN YWHAZ PE 1 SV 1	19747.3	0	27916.2	196	13	25	48.57	107.357	2.997
628	1433Z_HUMAN	P63104	14 3 3 protein zeta delta OS Homo sapiens GN YWHAZ PE 1 SV 1	12881.8	0	27916.2	155	15	25	51.84	107.051	2.9885
707	1433Z_HUMAN	P63104	14 3 3 protein zeta delta OS Homo sapiens GN YWHAZ PE 1 SV 1	17083.6	0	27916.2	154	11	25	50.2	106.116	2.9624
654	1433Z_HUMAN	P63104	14 3 3 protein zeta delta OS Homo sapiens GN YWHAZ PE 1 SV 1	16572.3	0	27916.2	167	15	25	53.06	105.942	2.9575
759	1433Z_HUMAN	P63104	14 3 3 protein zeta delta OS Homo sapiens GN YWHAZ PE 1 SV 1	5789.23	0	27916.2	275	17	25	63.67	104.236	2.9099
573	1433Z_HUMAN	P63104	14 3 3 protein zeta delta OS Homo sapiens GN YWHAZ PE 1 SV 1	12924	0	27916.2	150	15	25	58.37	102.269	2.855
519	1433Z_HUMAN	P63104	14 3 3 protein zeta delta OS Homo sapiens GN YWHAZ PE 1 SV 1	17554.1	0	27916.2	110	10	25	42.86	100.921	2.8173
655	1433Z_HUMAN	P63104	14 3 3 protein zeta delta OS Homo sapiens GN YWHAZ PE 1 SV 1	19202	0	27916.2	135	11	25	45.31	100.915	2.8172
742	1433Z_HUMAN	P63104	14 3 3 protein zeta delta OS Homo sapiens GN YWHAZ PE 1 SV 1	3505.19	0	27916.2	198	14	25	40.82	97.4383	2.7201
776	1433Z_HUMAN	P63104	14 3 3 protein zeta delta OS Homo sapiens GN YWHAZ PE 1 SV 1	40962.1	0	27916.2	283	18	25	57.96	96.4118	2.6915
744	1433Z_HUMAN	P63104	14 3 3 protein zeta delta OS Homo sapiens GN YWHAZ PE 1 SV 1	7166.63	0	27916.2	161	14	25	66.53	96.3387	2.6894
492	1433Z_HUMAN	P63104	14 3 3 protein zeta delta OS Homo sapiens GN YWHAZ PE 1 SV 1	16622.6	0	27916.2	147	14	25	54.29	94.9369	2.6503
733	1433Z_HUMAN	P63104	14 3 3 protein zeta delta OS Homo sapiens GN YWHAZ PE 1 SV 1	5869.23	0	27916.2	137	11	25	41.22	93.2903	2.6043
627	1433Z_HUMAN	P63104	14 3 3 protein zeta delta OS Homo sapiens GN YWHAZ PE 1 SV 1	18220.2	0	27916.2	156	10	25	36.73	92.3575	2.5783
88	1433Z_HUMAN	P63104	14 3 3 protein zeta delta OS Homo sapiens GN YWHAZ PE 1 SV 1	9139.62	0	27916.2	218	14	25	51.43	91.431	2.5524
629	1433Z_HUMAN	P63104	14 3 3 protein zeta delta OS Homo sapiens GN YWHAZ PE 1 SV 1	14737.2	0	27916.2	130	9	25	37.55	90.0189	2.513
683	1433Z_HUMAN	P63104	14 3 3 protein zeta delta OS Homo sapiens GN YWHAZ PE 1 SV 1	22451.4	0	27916.2	169	16	25	70.61	88.5372	2.4716
303	1433Z_HUMAN	P63104	14 3 3 protein zeta delta OS Homo sapiens GN YWHAZ PE 1 SV 1	32477.2	0	27916.2	243	15	25	54.29	87.2495	2.4357
141	1433Z_HUMAN	P63104	14 3 3 protein zeta delta OS Homo sapiens GN YWHAZ PE 1 SV 1	7584.84	0	27916.2	211	13	25	46.53	86.7479	2.4217
62	1433Z_HUMAN	P63104	14 3 3 protein zeta delta OS Homo sapiens GN YWHAZ PE 1 SV 1	30991.7	0	27916.2	229	14	25	51.02	84.9431	2.3713
789	1433Z_HUMAN	P63104	14 3 3 protein zeta delta OS Homo sapiens GN YWHAZ PE 1 SV 1	20369.4	0	27916.2	184	16	25	56.33	82.3236	2.2982
89	1433Z_HUMAN	P63104	14 3 3 protein zeta delta OS Homo sapiens GN YWHAZ PE 1 SV 1	27472.5	0	27916.2	241	14	25	58.78	81.6599	2.2796
114	1433Z_HUMAN	P63104	14 3 3 protein zeta delta OS Homo sapiens GN YWHAZ PE 1 SV 1	4404.35	0	27916.2	169	14	25	41.63	80.8469	2.2569
600	1433Z_HUMAN	P63104	14 3 3 protein zeta delta OS Homo sapiens GN YWHAZ PE 1 SV 1	19737.3	0	27916.2	142	11	25	45.31	80.0486	2.2347
169	1433Z_HUMAN	P63104	14 3 3 protein zeta delta OS Homo sapiens GN YWHAZ PE 1 SV 1	11234.9	0	27916.2	238	15	25	51.43	79.9476	2.2318
653	1433Z_HUMAN	P63104	14 3 3 protein zeta delta OS Homo sapiens GN YWHAZ PE 1 SV 1	11339.5	0	27916.2	114	11	25	41.63	78.5544	2.1929
656	1433Z_HUMAN	P63104	14 3 3 protein zeta delta OS Homo sapiens GN YWHAZ PE 1 SV 1	14671.5	0	27916.2	143	10	25	42.86	78.4648	2.1904
601	1433Z_HUMAN	P63104	14 3 3 protein zeta delta OS Homo sapiens GN YWHAZ PE 1 SV 1	12694.3	0	27916.2	134	13	25	43.67	78.3227	2.1865
745	1433Z_HUMAN	P63104	14 3 3 protein zeta delta OS Homo sapiens GN YWHAZ PE 1 SV 1	6877.25	0	27916.2	128	12	25	51.43	76.9339	2.1477
739	1433Z_HUMAN	P63104	14 3 3 protein zeta delta OS Homo sapiens GN YWHAZ PE 1 SV 1	6016.04	0	27916.2	193	14	25	51.02	76.8072	2.1442
574	1433Z_HUMAN	P63104	14 3 3 protein zeta delta OS Homo sapiens GN YWHAZ PE 1 SV 1	14860.3	0	27916.2	128	12	25	51.84	76.6868	2.1408
788	1433Z_HUMAN	P63104	14 3 3 protein zeta delta OS Homo sapiens GN YWHAZ PE 1 SV 1	3674.13	0	27916.2	105	11	25	49.39	76.4578	2.1344
546	1433Z_HUMAN	P63104	14 3 3 protein zeta delta OS Homo sapiens GN YWHAZ PE 1 SV 1	12762.2	0	27916.2	125	12	25	39.59	76.0733	2.1237
195	1433Z_HUMAN	P63104	14 3 3 protein zeta delta OS Homo sapiens GN YWHAZ PE 1 SV 1	9552.05	0	27916.2	213	14	25	49.39	74.6338	2.0835
599	1433Z_HUMAN	P63104	14 3 3 protein zeta delta OS Homo sapiens GN YWHAZ PE 1 SV 1	2783.74	0	27916.2	85	12	25	51.02	72.7142	2.0299
250	1433Z_HUMAN	P63104	14 3 3 protein zeta delta OS Homo sapiens GN YWHAZ PE 1 SV 1	18545.3	0	27916.2	250	19	25	70.2	71.7888	2.0041
547	1433Z_HUMAN	P63104	14 3 3 protein zeta delta OS Homo sapiens GN YWHAZ PE 1 SV 1	6250.36	0	27916.2	87	10	25	44.9	70.8795	1.9787
777	1433Z_HUMAN	P63104	14 3 3 protein zeta delta OS Homo sapiens GN YWHAZ PE 1 SV 1	18594.2	0	27916.2	206	16	25	57.96	69.5356	1.9412
33	1433Z_HUMAN	P63104	14 3 3 protein zeta delta OS Homo sapiens GN YWHAZ PE 1 SV 1	4733.03	0	27916.2	184	17	25	51.02	69.0072	1.9264
711	1433Z_HUMAN	P63104	14 3 3 protein zeta delta OS Homo sapiens GN YWHAZ PE 1 SV 1	15882.4	0	27916.2	151	11	25	42.04	68.789	1.9203
196	1433Z_HUMAN	P63104	14 3 3 protein zeta delta OS Homo sapiens GN YWHAZ PE 1 SV 1	19445.1	0	27916.2	177	13	25	47.76	68.4977	1.9122
575	1433Z_HUMAN	P63104	14 3 3 protein zeta delta OS Homo sapiens GN YWHAZ PE 1 SV 1	12215.7	0	27916.2	101	9	25	47.76	68.2846	1.9062
411	1433Z_HUMAN	P63104	14 3 3 protein zeta delta OS Homo sapiens GN YWHAZ PE 1 SV 1	28148.6	0	27916.2	214	13	25	53.88	68.0368	1.8993
740	1433Z_HUMAN	P63104	14 3 3 protein zeta delta OS Homo sapiens GN YWHAZ PE 1 SV 1	6424.91	0	27916.2	204	16	25	57.14	67.6375	1.8882
493	1433Z_HUMAN	P63104	14 3 3 protein zeta delta OS Homo sapiens GN YWHAZ PE 1 SV 1	16077.9	0	27916.2	105	11	25	54.69	67.5532	1.8858
602	1433Z_HUMAN	P63104	14 3 3 protein zeta delta OS Homo sapiens GN YWHAZ PE 1 SV 1	12081	0	27916.2	120	12	25	45.31	64.8878	1.8114
6	1433Z_HUMAN	P63104	14 3 3 protein zeta delta OS Homo sapiens GN YWHAZ PE 1 SV 1	5985.91	0	27916.2	188	15	25	59.18	64.7386	1.8073
304	1433Z_HUMAN	P63104	14 3 3 protein zeta delta OS Homo sapiens GN YWHAZ PE 1 SV 1	21915.5	0	27916.2	184	14	25	47.76	63.5008	1.7727
170	1433Z_HUMAN	P63104	14 3 3 protein zeta delta OS Homo sapiens GN YWHAZ PE 1 SV 1	6854.91	0	27916.2	185	13	25	45.31	62.7094	1.7506
60	1433Z_HUMAN	P63104	14 3 3 protein zeta delta OS Homo sapiens GN YWHAZ PE 1 SV 1	4003.4	0	27916.2	194	14	25	44.49	62.1744	1.7357
626	1433Z_HUMAN	P63104	14 3 3 protein zeta delta OS Homo sapiens GN YWHAZ PE 1 SV 1	5001.76	0	27916.2	102	11	25	36.33	61.8307	1.7261
330	1433Z_HUMAN	P63104	14 3 3 protein zeta delta OS Homo sapiens GN YWHAZ PE 1 SV 1	17148.1	0	27916.2	180	15	25	54.69	61.5751	1.7189
7	1433Z_HUMAN	P63104	14 3 3 protein zeta delta OS Homo sapiens GN YWHAZ PE 1 SV 1	6728.22	0	27916.2	184	13	25	48.16	61.0027	1.703
142	1433Z_HUMAN	P63104	14 3 3 protein zeta delta OS Homo sapiens GN YWHAZ PE 1 SV 1	4328.42	0	27916.2	188	16	25	54.29	60.4219	1.6868
115	1433Z_HUMAN	P63104	14 3 3 protein zeta delta OS Homo sapiens GN YWHAZ PE 1 SV 1	2837.02	0	27916.2	150	13	25	40.82	57.2288	1.5976
787	1433Z_HUMAN	P63104	14 3 3 protein zeta delta OS Homo sapiens GN YWHAZ PE 1 SV 1	3242.75	0	27916.2	126	12	25	47.76	56.8726	1.5877
520	1433Z_HUMAN	P63104	14 3 3 protein zeta delta OS Homo sapiens GN YWHAZ PE 1 SV 1	7222.7	0	27916.2	95	11	25	46.12	56.5457	1.5785
357	1433Z_HUMAN	P63104	14 3 3 protein zeta delta OS Homo sapiens GN YWHAZ PE 1 SV 1	7786.48	0	27916.2	116	12	25	44.08	55.8994	1.5605
61	1433Z_HUMAN	P63104	14 3 3 protein zeta delta OS Homo sapiens GN YWHAZ PE 1 SV 1	3846.36	0	27916.2	182	14	25	40.82	55.8482	1.5591
494	1433Z_HUMAN	P63104	14 3 3 protein zeta delta OS Homo sapiens GN YWHAZ PE 1 SV 1	4779.63	0	27916.2	56	7	25	30.61	55.6269	1.5529
197	1433Z_HUMAN	P63104	14 3 3 protein zeta delta OS Homo sapiens GN YWHAZ PE 1 SV 1	18461.9	0	27916.2	188	12	25	44.08	55.5359	1.5504
603	1433Z_HUMAN	P63104	14 3 3 protein zeta delta OS Homo sapiens GN YWHAZ PE 1 SV 1	6905.44	0	27916.2	71	9	25	38.78	53.7844	1.5015
548	1433Z_HUMAN	P63104	14 3 3 protein zeta delta OS Homo sapiens GN YWHAZ PE 1 SV 1	8047.77	0	27916.2	111	12	25	58.37	53.2019	1.4852
465	1433Z_HUMAN	P63104	14 3 3 protein zeta delta OS Homo sapiens GN YWHAZ PE 1 SV 1	9388.53	0	27916.2	119	9	25	32.65	50.7511	1.4168
116	1433Z_HUMAN	P63104	14 3 3 protein zeta delta OS Homo sapiens GN YWHAZ PE 1 SV 1	3691.87	0	27916.2	137	12	25	40.82	50.3651	1.406
248	1433Z_HUMAN	P63104	14 3 3 protein zeta delta OS Homo sapiens GN YWHAZ PE 1 SV 1	5037.85	0	27916.2	204	17	25	66.94	50.1284	1.3994
778	1433Z_HUMAN	P63104	14 3 3 protein zeta delta OS Homo sapiens GN YWHAZ PE 1 SV 1	6462.27	0	27916.2	155	12	25	48.57	49.8666	1.3921
331	1433Z_HUMAN	P63104	14 3 3 protein zeta delta OS Homo sapiens GN YWHAZ PE 1 SV 1	11602.7	0	27916.2	129	12	25	45.31	48.6098	1.357
223	1433Z_HUMAN	P63104	14 3 3 protein zeta delta OS Homo sapiens GN YWHAZ PE 1 SV 1	5327.95	0	27916.2	174	12	25	49.8	48.6023	1.3568
438	1433Z_HUMAN	P63104	14 3 3 protein zeta delta OS Homo sapiens GN YWHAZ PE 1 SV 1	12075.7	0	27916.2	167	13	25	50.2	48.4737	1.3532
521	1433Z_HUMAN	P63104	14 3 3 protein zeta delta OS Homo sapiens GN YWHAZ PE 1 SV 1	2598.08	0	27916.2	59	9	25	40	48.1709	1.3448
32	1433Z_HUMAN	P63104	14 3 3 protein zeta delta OS Homo sapiens GN YWHAZ PE 1 SV 1	3917.28	0	27916.2	138	12	25	47.76	47.6693	1.3307
305	1433Z_HUMAN	P63104	14 3 3 protein zeta delta OS Homo sapiens GN YWHAZ PE 1 SV 1	12895.6	0	27916.2	108	8	25	41.22	47.2331	1.3186
684	1433Z_HUMAN	P63104	14 3 3 protein zeta delta OS Homo sapiens GN YWHAZ PE 1 SV 1	9147.92	0	27916.2	109	12	25	45.71	47.1402	1.316
143	1433Z_HUMAN	P63104	14 3 3 protein zeta delta OS Homo sapiens GN YWHAZ PE 1 SV 1	4646.78	0	27916.2	172	15	25	50.61	46.9831	1.3116
779	1433Z_HUMAN	P63104	14 3 3 protein zeta delta OS Homo sapiens GN YWHAZ PE 1 SV 1	14911.7	0	27916.2	163	13	25	50.61	46.6203	1.3015
790	1433Z_HUMAN	P63104	14 3 3 protein zeta delta OS Homo sapiens GN YWHAZ PE 1 SV 1	13139	0	27916.2	166	13	25	44.49	46.293	1.2923
439	1433Z_HUMAN	P63104	14 3 3 protein zeta delta OS Homo sapiens GN YWHAZ PE 1 SV 1	13233.4	0	27916.2	127	12	25	52.24	46.233	1.2907
86	1433Z_HUMAN	P63104	14 3 3 protein zeta delta OS Homo sapiens GN YWHAZ PE 1 SV 1	2860.03	0	27916.2	115	8	25	31.84	46.1643	1.2887
302	1433Z_HUMAN	P63104	14 3 3 protein zeta delta OS Homo sapiens GN YWHAZ PE 1 SV 1	14964.5	0	27916.2	152	13	25	46.12	45.2503	1.2632
251	1433Z_HUMAN	P63104	14 3 3 protein zeta delta OS Homo sapiens GN YWHAZ PE 1 SV 1	10581.8	0	27916.2	180	17	25	53.06	45.2267	1.2626
518	1433Z_HUMAN	P63104	14 3 3 protein zeta delta OS Homo sapiens GN YWHAZ PE 1 SV 1	841.87	0	27916.2	50	9	25	29.8	44.9993	1.2562
63	1433Z_HUMAN	P63104	14 3 3 protein zeta delta OS Homo sapiens GN YWHAZ PE 1 SV 1	17043.7	0	27916.2	168	14	25	47.76	43.9613	1.2272
278	1433Z_HUMAN	P63104	14 3 3 protein zeta delta OS Homo sapiens GN YWHAZ PE 1 SV 1	13522	0	27916.2	137	12	25	55.1	43.6262	1.2179
657	1433Z_HUMAN	P63104	14 3 3 protein zeta delta OS Homo sapiens GN YWHAZ PE 1 SV 1	7981.24	0	27916.2	102	10	25	41.63	43.2535	1.2075
385	1433Z_HUMAN	P63104	14 3 3 protein zeta delta OS Homo sapiens GN YWHAZ PE 1 SV 1	18311	0	27916.2	173	15	25	54.29	42.7463	1.1933
168	1433Z_HUMAN	P63104	14 3 3 protein zeta delta OS Homo sapiens GN YWHAZ PE 1 SV 1	3912.86	0	27916.2	181	16	25	57.96	42.665	1.191
358	1433Z_HUMAN	P63104	14 3 3 protein zeta delta OS Homo sapiens GN YWHAZ PE 1 SV 1	7570.88	0	27916.2	110	9	25	35.51	42.1338	1.1762
384	1433Z_HUMAN	P63104	14 3 3 protein zeta delta OS Homo sapiens GN YWHAZ PE 1 SV 1	10420	0	27916.2	150	15	25	56.73	41.7257	1.1648
34	1433Z_HUMAN	P63104	14 3 3 protein zeta delta OS Homo sapiens GN YWHAZ PE 1 SV 1	3124.52	0	27916.2	159	14	25	47.35	41.6227	1.162
276	1433Z_HUMAN	P63104	14 3 3 protein zeta delta OS Homo sapiens GN YWHAZ PE 1 SV 1	3888.4	0	27916.2	168	14	25	51.02	41.1468	1.1487
222	1433Z_HUMAN	P63104	14 3 3 protein zeta delta OS Homo sapiens GN YWHAZ PE 1 SV 1	5275.09	0	27916.2	169	12	25	45.71	40.9958	1.1444
781	1433Z_HUMAN	P63104	14 3 3 protein zeta delta OS Homo sapiens GN YWHAZ PE 1 SV 1	7472.65	0	27916.2	176	14	25	59.18	40.9444	1.143
410	1433Z_HUMAN	P63104	14 3 3 protein zeta delta OS Homo sapiens GN YWHAZ PE 1 SV 1	4084.62	0	27916.2	123	11	25	46.94	40.8863	1.1414
630	1433Z_HUMAN	P63104	14 3 3 protein zeta delta OS Homo sapiens GN YWHAZ PE 1 SV 1	5110.86	0	27916.2	72	7	25	30.61	40.0738	1.1187
329	1433Z_HUMAN	P63104	14 3 3 protein zeta delta OS Homo sapiens GN YWHAZ PE 1 SV 1	21051	0	27916.2	187	15	25	52.65	39.6053	1.1056
332	1433Z_HUMAN	P63104	14 3 3 protein zeta delta OS Homo sapiens GN YWHAZ PE 1 SV 1	10322	0	27916.2	111	10	25	44.9	39.3191	1.0976
35	1433Z_HUMAN	P63104	14 3 3 protein zeta delta OS Homo sapiens GN YWHAZ PE 1 SV 1	3591.29	0	27916.2	175	17	25	54.29	38.6751	1.0797
412	1433Z_HUMAN	P63104	14 3 3 protein zeta delta OS Homo sapiens GN YWHAZ PE 1 SV 1	11202.2	0	27916.2	111	11	25	49.39	37.9564	1.0596
780	1433Z_HUMAN	P63104	14 3 3 protein zeta delta OS Homo sapiens GN YWHAZ PE 1 SV 1	4465.55	0	27916.2	142	10	25	45.31	37.5298	1.0477
9	1433Z_HUMAN	P63104	14 3 3 protein zeta delta OS Homo sapiens GN YWHAZ PE 1 SV 1	7609.63	0	27916.2	137	13	25	38.78	37.2607	1.0402
746	1433Z_HUMAN	P63104	14 3 3 protein zeta delta OS Homo sapiens GN YWHAZ PE 1 SV 1	6739.5	0	27916.2	101	9	25	32.65	36.8577	1.0289
194	1433Z_HUMAN	P63104	14 3 3 protein zeta delta OS Homo sapiens GN YWHAZ PE 1 SV 1	3416.61	0	27916.2	114	9	25	36.73	36.577	1.0211
466	1433Z_HUMAN	P63104	14 3 3 protein zeta delta OS Homo sapiens GN YWHAZ PE 1 SV 1	11171.5	0	27916.2	107	9	25	45.71	35.7125	0.997
277	1433Z_HUMAN	P63104	14 3 3 protein zeta delta OS Homo sapiens GN YWHAZ PE 1 SV 1	7831.75	0	27916.2	165	13	25	38.78	35.3932	0.988
706	1433Z_HUMAN	P63104	14 3 3 protein zeta delta OS Homo sapiens GN YWHAZ PE 1 SV 1	1228.83	0	27916.2	63	7	25	29.39	35.109	0.9801
413	1433Z_HUMAN	P63104	14 3 3 protein zeta delta OS Homo sapiens GN YWHAZ PE 1 SV 1	7390.21	0	27916.2	98	11	25	47.76	34.7643	0.9705
782	1433Z_HUMAN	P63104	14 3 3 protein zeta delta OS Homo sapiens GN YWHAZ PE 1 SV 1	5387.88	0	27916.2	156	12	25	44.08	34.3856	0.9599
783	1433Z_HUMAN	P63104	14 3 3 protein zeta delta OS Homo sapiens GN YWHAZ PE 1 SV 1	3807.15	0	27916.2	144	11	25	39.18	34.3361	0.9585
467	1433Z_HUMAN	P63104	14 3 3 protein zeta delta OS Homo sapiens GN YWHAZ PE 1 SV 1	5304.71	0	27916.2	82	10	25	47.76	34.1632	0.9537
732	1433Z_HUMAN	P63104	14 3 3 protein zeta delta OS Homo sapiens GN YWHAZ PE 1 SV 1	2569.04	0	27916.2	94	7	25	33.47	34.104	0.9521
545	1433Z_HUMAN	P63104	14 3 3 protein zeta delta OS Homo sapiens GN YWHAZ PE 1 SV 1	1589.14	0	27916.2	61	7	25	25.71	33.7157	0.9412
8	1433Z_HUMAN	P63104	14 3 3 protein zeta delta OS Homo sapiens GN YWHAZ PE 1 SV 1	2620.07	0	27916.2	103	12	25	40.41	33.6761	0.9401
140	1433Z_HUMAN	P63104	14 3 3 protein zeta delta OS Homo sapiens GN YWHAZ PE 1 SV 1	2879.31	0	27916.2	102	8	25	31.84	32.2249	0.8996
224	1433Z_HUMAN	P63104	14 3 3 protein zeta delta OS Homo sapiens GN YWHAZ PE 1 SV 1	10560.4	0	27916.2	121	11	25	47.35	31.8337	0.8887
91	1433Z_HUMAN	P63104	14 3 3 protein zeta delta OS Homo sapiens GN YWHAZ PE 1 SV 1	4871.24	0	27916.2	67	9	25	33.47	31.3841	0.8761
113	1433Z_HUMAN	P63104	14 3 3 protein zeta delta OS Homo sapiens GN YWHAZ PE 1 SV 1	2497.71	0	27916.2	98	8	25	32.24	31.0018	0.8655
491	1433Z_HUMAN	P63104	14 3 3 protein zeta delta OS Homo sapiens GN YWHAZ PE 1 SV 1	1273.88	0	27916.2	52	7	25	36.33	30.9747	0.8647
712	1433Z_HUMAN	P63104	14 3 3 protein zeta delta OS Homo sapiens GN YWHAZ PE 1 SV 1	9396.94	0	27916.2	126	10	25	39.59	30.8409	0.861
685	1433Z_HUMAN	P63104	14 3 3 protein zeta delta OS Homo sapiens GN YWHAZ PE 1 SV 1	2404.74	0	27916.2	76	7	25	28.57	30.7854	0.8594
794	1433Z_HUMAN	P63104	14 3 3 protein zeta delta OS Homo sapiens GN YWHAZ PE 1 SV 1	2078.95	0	27916.2	115	11	25	47.76	30.6044	0.8544
572	1433Z_HUMAN	P63104	14 3 3 protein zeta delta OS Homo sapiens GN YWHAZ PE 1 SV 1	1641.46	0	27916.2	64	8	25	36.33	30.4477	0.85
440	1433Z_HUMAN	P63104	14 3 3 protein zeta delta OS Homo sapiens GN YWHAZ PE 1 SV 1	7484.9	0	27916.2	95	10	25	40.41	30.1916	0.8428
5	1433Z_HUMAN	P63104	14 3 3 protein zeta delta OS Homo sapiens GN YWHAZ PE 1 SV 1	2634.43	0	27916.2	120	11	25	40.82	29.78	0.8313
90	1433Z_HUMAN	P63104	14 3 3 protein zeta delta OS Homo sapiens GN YWHAZ PE 1 SV 1	2925.99	0	27916.2	140	14	25	40.82	29.3996	0.8207
198	1433Z_HUMAN	P63104	14 3 3 protein zeta delta OS Homo sapiens GN YWHAZ PE 1 SV 1	8687.95	0	27916.2	111	10	25	40.41	29.1821	0.8147
679	1433Z_HUMAN	P63104	14 3 3 protein zeta delta OS Homo sapiens GN YWHAZ PE 1 SV 1	1047.46	0	27916.2	50	7	25	30.61	28.6654	0.8002
36	1433Z_HUMAN	P63104	14 3 3 protein zeta delta OS Homo sapiens GN YWHAZ PE 1 SV 1	2470.32	0	27916.2	92	10	25	32.65	28.5231	0.7963
171	1433Z_HUMAN	P63104	14 3 3 protein zeta delta OS Homo sapiens GN YWHAZ PE 1 SV 1	2927.15	0	27916.2	112	10	25	40.82	27.9866	0.7813
786	1433Z_HUMAN	P63104	14 3 3 protein zeta delta OS Homo sapiens GN YWHAZ PE 1 SV 1	1980.35	0	27916.2	133	12	25	47.76	27.7679	0.7752
715	1433Z_HUMAN	P63104	14 3 3 protein zeta delta OS Homo sapiens GN YWHAZ PE 1 SV 1	5936	0	27916.2	111	10	25	45.31	27.1438	0.7578
437	1433Z_HUMAN	P63104	14 3 3 protein zeta delta OS Homo sapiens GN YWHAZ PE 1 SV 1	7925.12	0	27916.2	72	8	25	33.88	26.3187	0.7347
249	1433Z_HUMAN	P63104	14 3 3 protein zeta delta OS Homo sapiens GN YWHAZ PE 1 SV 1	4142.75	0	27916.2	144	13	25	44.49	26.1467	0.7299
464	1433Z_HUMAN	P63104	14 3 3 protein zeta delta OS Homo sapiens GN YWHAZ PE 1 SV 1	3067.98	0	27916.2	58	8	25	40.41	25.9496	0.7244
652	1433Z_HUMAN	P63104	14 3 3 protein zeta delta OS Homo sapiens GN YWHAZ PE 1 SV 1	743.248	0	27916.2	47	7	25	31.02	25.7758	0.7196
549	1433Z_HUMAN	P63104	14 3 3 protein zeta delta OS Homo sapiens GN YWHAZ PE 1 SV 1	2261.05	0	27916.2	54	7	25	35.92	25.4883	0.7115
882	1433Z_HUMAN	P63104	14 3 3 protein zeta delta OS Homo sapiens GN YWHAZ PE 1 SV 1	641.195	0	27916.2	43	7	25	23.67	25.3057	0.7064
386	1433Z_HUMAN	P63104	14 3 3 protein zeta delta OS Homo sapiens GN YWHAZ PE 1 SV 1	7335.85	0	27916.2	87	9	25	46.12	25.126	0.7014
689	1433Z_HUMAN	P63104	14 3 3 protein zeta delta OS Homo sapiens GN YWHAZ PE 1 SV 1	1798.22	0	27916.2	95	11	25	59.18	25.0811	0.7002
716	1433Z_HUMAN	P63104	14 3 3 protein zeta delta OS Homo sapiens GN YWHAZ PE 1 SV 1	1327.6	0	27916.2	72	7	25	30.61	24.7434	0.6907
10	1433Z_HUMAN	P63104	14 3 3 protein zeta delta OS Homo sapiens GN YWHAZ PE 1 SV 1	7964.83	0	27916.2	104	13	25	47.76	24.511	0.6843
793	1433Z_HUMAN	P63104	14 3 3 protein zeta delta OS Homo sapiens GN YWHAZ PE 1 SV 1	2079.48	0	27916.2	89	9	25	36.73	24.2174	0.6761
59	1433Z_HUMAN	P63104	14 3 3 protein zeta delta OS Homo sapiens GN YWHAZ PE 1 SV 1	2864.72	0	27916.2	124	12	25	38.37	24.1686	0.6747
791	1433Z_HUMAN	P63104	14 3 3 protein zeta delta OS Homo sapiens GN YWHAZ PE 1 SV 1	2277.2	0	27916.2	88	10	25	40.82	24.0376	0.671
117	1433Z_HUMAN	P63104	14 3 3 protein zeta delta OS Homo sapiens GN YWHAZ PE 1 SV 1	1900.61	0	27916.2	79	8	25	32.65	23.8315	0.6653
576	1433Z_HUMAN	P63104	14 3 3 protein zeta delta OS Homo sapiens GN YWHAZ PE 1 SV 1	4783.17	0	27916.2	51	6	25	40	23.7012	0.6616
522	1433Z_HUMAN	P63104	14 3 3 protein zeta delta OS Homo sapiens GN YWHAZ PE 1 SV 1	3820.65	0	27916.2	59	8	25	33.47	22.1764	0.6191
925	1433Z_HUMAN	P63104	14 3 3 protein zeta delta OS Homo sapiens GN YWHAZ PE 1 SV 1	1320.29	0	27916.2	75	7	25	28.16	21.9701	0.6133
817	1433Z_HUMAN	P63104	14 3 3 protein zeta delta OS Homo sapiens GN YWHAZ PE 1 SV 1	5912.9	0	27916.2	92	9	25	39.18	21.8961	0.6113
356	1433Z_HUMAN	P63104	14 3 3 protein zeta delta OS Homo sapiens GN YWHAZ PE 1 SV 1	7548.88	0	27916.2	91	11	25	48.98	21.5066	0.6004
279	1433Z_HUMAN	P63104	14 3 3 protein zeta delta OS Homo sapiens GN YWHAZ PE 1 SV 1	8357.76	0	27916.2	82	10	25	44.9	20.932	0.5843
816	1433Z_HUMAN	P63104	14 3 3 protein zeta delta OS Homo sapiens GN YWHAZ PE 1 SV 1	3415.95	0	27916.2	85	11	25	42.86	20.442	0.5707
37	1433Z_HUMAN	P63104	14 3 3 protein zeta delta OS Homo sapiens GN YWHAZ PE 1 SV 1	7314.62	0	27916.2	117	14	25	57.14	19.9659	0.5574
747	1433Z_HUMAN	P63104	14 3 3 protein zeta delta OS Homo sapiens GN YWHAZ PE 1 SV 1	2282.96	0	27916.2	100	12	25	52.65	19.0036	0.5305
797	1433Z_HUMAN	P63104	14 3 3 protein zeta delta OS Homo sapiens GN YWHAZ PE 1 SV 1	1665	0	27916.2	95	9	25	34.29	18.5789	0.5187
275	1433Z_HUMAN	P63104	14 3 3 protein zeta delta OS Homo sapiens GN YWHAZ PE 1 SV 1	1244.2	0	27916.2	84	9	25	36.33	18.5184	0.517
815	1433Z_HUMAN	P63104	14 3 3 protein zeta delta OS Homo sapiens GN YWHAZ PE 1 SV 1	207.22	0	27916.2	23	6	25	24.9	18.0721	0.5045
306	1433Z_HUMAN	P63104	14 3 3 protein zeta delta OS Homo sapiens GN YWHAZ PE 1 SV 1	5082.25	0	27916.2	70	11	25	49.39	18.0097	0.5028
167	1433Z_HUMAN	P63104	14 3 3 protein zeta delta OS Homo sapiens GN YWHAZ PE 1 SV 1	1970.35	0	27916.2	79	8	25	29.8	17.9869	0.5021
571	1433Z_HUMAN	P63104	14 3 3 protein zeta delta OS Homo sapiens GN YWHAZ PE 1 SV 1	462.237	0	27916.2	28	4	25	23.27	17.9155	0.5001
658	1433Z_HUMAN	P63104	14 3 3 protein zeta delta OS Homo sapiens GN YWHAZ PE 1 SV 1	4194.03	0	27916.2	64	7	25	32.24	17.7686	0.496
490	1433Z_HUMAN	P63104	14 3 3 protein zeta delta OS Homo sapiens GN YWHAZ PE 1 SV 1	843.779	0	27916.2	38	5	25	26.53	17.3834	0.4853
517	1433Z_HUMAN	P63104	14 3 3 protein zeta delta OS Homo sapiens GN YWHAZ PE 1 SV 1	410.873	0	27916.2	32	4	25	16.73	17.2827	0.4825
688	1433Z_HUMAN	P63104	14 3 3 protein zeta delta OS Homo sapiens GN YWHAZ PE 1 SV 1	920.838	0	27916.2	57	6	25	32.24	17.2603	0.4818
144	1433Z_HUMAN	P63104	14 3 3 protein zeta delta OS Homo sapiens GN YWHAZ PE 1 SV 1	1622.83	0	27916.2	69	7	25	32.24	17.0735	0.4766
387	1433Z_HUMAN	P63104	14 3 3 protein zeta delta OS Homo sapiens GN YWHAZ PE 1 SV 1	2996.63	0	27916.2	70	8	25	47.35	17.0038	0.4747
796	1433Z_HUMAN	P63104	14 3 3 protein zeta delta OS Homo sapiens GN YWHAZ PE 1 SV 1	1944.27	0	27916.2	98	12	25	40.82	16.92	0.4723
635	1433Z_HUMAN	P63104	14 3 3 protein zeta delta OS Homo sapiens GN YWHAZ PE 1 SV 1	1574.13	0	27916.2	34	5	25	26.53	16.1466	0.4508
792	1433Z_HUMAN	P63104	14 3 3 protein zeta delta OS Homo sapiens GN YWHAZ PE 1 SV 1	1541.58	0	27916.2	89	9	25	47.76	16.1008	0.4495
252	1433Z_HUMAN	P63104	14 3 3 protein zeta delta OS Homo sapiens GN YWHAZ PE 1 SV 1	3668.52	0	27916.2	66	7	25	29.8	15.6807	0.4377
333	1433Z_HUMAN	P63104	14 3 3 protein zeta delta OS Homo sapiens GN YWHAZ PE 1 SV 1	1906.67	0	27916.2	51	9	25	40.41	15.1604	0.4232
784	1433Z_HUMAN	P63104	14 3 3 protein zeta delta OS Homo sapiens GN YWHAZ PE 1 SV 1	3397.04	0	27916.2	39	4	25	25.71	15.0695	0.4207
383	1433Z_HUMAN	P63104	14 3 3 protein zeta delta OS Homo sapiens GN YWHAZ PE 1 SV 1	1528.14	0	27916.2	88	10	25	38.78	14.7414	0.4115
118	1433Z_HUMAN	P63104	14 3 3 protein zeta delta OS Homo sapiens GN YWHAZ PE 1 SV 1	2680.35	0	27916.2	67	8	25	33.47	14.6852	0.41
758	1433Z_HUMAN	P63104	14 3 3 protein zeta delta OS Homo sapiens GN YWHAZ PE 1 SV 1	903.872	0	27916.2	47	4	25	26.12	14.5245	0.4055
625	1433Z_HUMAN	P63104	14 3 3 protein zeta delta OS Homo sapiens GN YWHAZ PE 1 SV 1	567.857	0	27916.2	40	7	25	38.78	14.5023	0.4049
818	1433Z_HUMAN	P63104	14 3 3 protein zeta delta OS Homo sapiens GN YWHAZ PE 1 SV 1	2443.85	0	27916.2	104	8	25	33.47	14.496	0.4047
798	1433Z_HUMAN	P63104	14 3 3 protein zeta delta OS Homo sapiens GN YWHAZ PE 1 SV 1	799.364	0	27916.2	54	7	25	32.24	14.3271	0.4
690	1433Z_HUMAN	P63104	14 3 3 protein zeta delta OS Homo sapiens GN YWHAZ PE 1 SV 1	1457.04	0	27916.2	53	5	25	20.82	14.2932	0.399
800	1433Z_HUMAN	P63104	14 3 3 protein zeta delta OS Homo sapiens GN YWHAZ PE 1 SV 1	1256.8	0	27916.2	87	9	25	30.2	14.2668	0.3983
225	1433Z_HUMAN	P63104	14 3 3 protein zeta delta OS Homo sapiens GN YWHAZ PE 1 SV 1	6595.67	0	27916.2	112	13	25	49.39	14.2397	0.3975
799	1433Z_HUMAN	P63104	14 3 3 protein zeta delta OS Homo sapiens GN YWHAZ PE 1 SV 1	881.548	0	27916.2	54	6	25	26.53	13.783	0.3848
441	1433Z_HUMAN	P63104	14 3 3 protein zeta delta OS Homo sapiens GN YWHAZ PE 1 SV 1	2947.61	0	27916.2	38	6	25	28.98	13.7508	0.3839
604	1433Z_HUMAN	P63104	14 3 3 protein zeta delta OS Homo sapiens GN YWHAZ PE 1 SV 1	2535.95	0	27916.2	47	6	25	28.16	13.6991	0.3824
795	1433Z_HUMAN	P63104	14 3 3 protein zeta delta OS Homo sapiens GN YWHAZ PE 1 SV 1	1058.49	0	27916.2	82	10	25	33.88	13.2617	0.3702
898	1433Z_HUMAN	P63104	14 3 3 protein zeta delta OS Homo sapiens GN YWHAZ PE 1 SV 1	907.898	0	27916.2	66	7	25	27.76	13.0952	0.3656
607	1433Z_HUMAN	P63104	14 3 3 protein zeta delta OS Homo sapiens GN YWHAZ PE 1 SV 1	820.535	0	27916.2	47	8	25	35.1	13.0754	0.365
662	1433Z_HUMAN	P63104	14 3 3 protein zeta delta OS Homo sapiens GN YWHAZ PE 1 SV 1	591.803	0	27916.2	48	7	25	26.12	12.5934	0.3516
713	1433Z_HUMAN	P63104	14 3 3 protein zeta delta OS Homo sapiens GN YWHAZ PE 1 SV 1	2062.68	0	27916.2	73	9	25	32.65	12.3028	0.3434
824	1433Z_HUMAN	P63104	14 3 3 protein zeta delta OS Homo sapiens GN YWHAZ PE 1 SV 1	1309.02	0	27916.2	49	8	25	35.1	12.2305	0.3414
31	1433Z_HUMAN	P63104	14 3 3 protein zeta delta OS Homo sapiens GN YWHAZ PE 1 SV 1	765.158	0	27916.2	38	4	25	18.78	12.1429	0.339
749	1433Z_HUMAN	P63104	14 3 3 protein zeta delta OS Homo sapiens GN YWHAZ PE 1 SV 1	1079.05	0	27916.2	52	6	25	34.29	12.0241	0.3357
414	1433Z_HUMAN	P63104	14 3 3 protein zeta delta OS Homo sapiens GN YWHAZ PE 1 SV 1	3016.15	0	27916.2	50	8	25	31.84	11.7857	0.329
828	1433Z_HUMAN	P63104	14 3 3 protein zeta delta OS Homo sapiens GN YWHAZ PE 1 SV 1	176.418	0	27916.2	30	4	25	16.33	11.7412	0.3278
686	1433Z_HUMAN	P63104	14 3 3 protein zeta delta OS Homo sapiens GN YWHAZ PE 1 SV 1	614.509	0	27916.2	42	5	25	25.31	11.5897	0.3235
253	1433Z_HUMAN	P63104	14 3 3 protein zeta delta OS Homo sapiens GN YWHAZ PE 1 SV 1	3727.2	0	27916.2	59	8	25	27.76	11.5151	0.3215
661	1433Z_HUMAN	P63104	14 3 3 protein zeta delta OS Homo sapiens GN YWHAZ PE 1 SV 1	1392.7	0	27916.2	46	6	25	28.57	11.5123	0.3214
705	1433Z_HUMAN	P63104	14 3 3 protein zeta delta OS Homo sapiens GN YWHAZ PE 1 SV 1	465.224	0	27916.2	43	6	25	26.53	11.3706	0.3174
577	1433Z_HUMAN	P63104	14 3 3 protein zeta delta OS Homo sapiens GN YWHAZ PE 1 SV 1	733.199	0	27916.2	28	4	25	17.96	11.2096	0.3129
199	1433Z_HUMAN	P63104	14 3 3 protein zeta delta OS Homo sapiens GN YWHAZ PE 1 SV 1	1940.6	0	27916.2	44	5	25	24.49	10.9123	0.3046
468	1433Z_HUMAN	P63104	14 3 3 protein zeta delta OS Homo sapiens GN YWHAZ PE 1 SV 1	2450.55	0	27916.2	56	7	25	39.59	10.3326	0.2884
757	1433Z_HUMAN	P63104	14 3 3 protein zeta delta OS Homo sapiens GN YWHAZ PE 1 SV 1	2866.76	0	27916.2	67	8	25	41.63	10.0629	0.2809
608	1433Z_HUMAN	P63104	14 3 3 protein zeta delta OS Homo sapiens GN YWHAZ PE 1 SV 1	1639.94	0	27916.2	53	7	25	40.41	10.0007	0.2792
663	1433Z_HUMAN	P63104	14 3 3 protein zeta delta OS Homo sapiens GN YWHAZ PE 1 SV 1	387.593	0	27916.2	35	4	25	21.63	9.9666	0.2782
748	1433Z_HUMAN	P63104	14 3 3 protein zeta delta OS Homo sapiens GN YWHAZ PE 1 SV 1	553.355	0	27916.2	47	6	25	37.55	9.9093	0.2766
906	1433Z_HUMAN	P63104	14 3 3 protein zeta delta OS Homo sapiens GN YWHAZ PE 1 SV 1	595.378	0	27916.2	42	4	25	17.96	9.8296	0.2744
718	1433Z_HUMAN	P63104	14 3 3 protein zeta delta OS Homo sapiens GN YWHAZ PE 1 SV 1	411.137	0	27916.2	33	4	25	16.73	9.7609	0.2725
544	1433Z_HUMAN	P63104	14 3 3 protein zeta delta OS Homo sapiens GN YWHAZ PE 1 SV 1	142.968	2.63	27916.2	26	6	25	13.88	9.3256	0.2603
717	1433Z_HUMAN	P63104	14 3 3 protein zeta delta OS Homo sapiens GN YWHAZ PE 1 SV 1	520.591	0	27916.2	36	4	25	18.78	9.2595	0.2585
64	1433Z_HUMAN	P63104	14 3 3 protein zeta delta OS Homo sapiens GN YWHAZ PE 1 SV 1	2441.85	0	27916.2	51	5	25	21.63	9.0817	0.2535
415	1433Z_HUMAN	P63104	14 3 3 protein zeta delta OS Homo sapiens GN YWHAZ PE 1 SV 1	641.176	0	27916.2	28	7	25	31.43	8.8575	0.2473
172	1433Z_HUMAN	P63104	14 3 3 protein zeta delta OS Homo sapiens GN YWHAZ PE 1 SV 1	2255.61	0	27916.2	39	4	25	21.22	8.6253	0.2408
933	1433Z_HUMAN	P63104	14 3 3 protein zeta delta OS Homo sapiens GN YWHAZ PE 1 SV 1	686.162	0	27916.2	35	4	25	17.96	8.5531	0.2388
819	1433Z_HUMAN	P63104	14 3 3 protein zeta delta OS Homo sapiens GN YWHAZ PE 1 SV 1	1033.65	0	27916.2	88	9	25	35.1	8.5255	0.238
221	1433Z_HUMAN	P63104	14 3 3 protein zeta delta OS Homo sapiens GN YWHAZ PE 1 SV 1	453.572	0	27916.2	44	7	25	21.63	8.2938	0.2315
785	1433Z_HUMAN	P63104	14 3 3 protein zeta delta OS Homo sapiens GN YWHAZ PE 1 SV 1	742.02	0	27916.2	40	7	25	40.41	8.1886	0.2286
634	1433Z_HUMAN	P63104	14 3 3 protein zeta delta OS Homo sapiens GN YWHAZ PE 1 SV 1	446.259	0	27916.2	25	4	25	21.22	7.9178	0.221
843	1433Z_HUMAN	P63104	14 3 3 protein zeta delta OS Homo sapiens GN YWHAZ PE 1 SV 1	2363.09	0	27916.2	73	9	25	31.43	7.893	0.2203
581	1433Z_HUMAN	P63104	14 3 3 protein zeta delta OS Homo sapiens GN YWHAZ PE 1 SV 1	442.377	0.91	27916.2	28	4	25	13.88	7.6999	0.215
687	1433Z_HUMAN	P63104	14 3 3 protein zeta delta OS Homo sapiens GN YWHAZ PE 1 SV 1	365.764	0	27916.2	39	6	25	24.49	7.5609	0.2111
436	1433Z_HUMAN	P63104	14 3 3 protein zeta delta OS Homo sapiens GN YWHAZ PE 1 SV 1	501.385	0	27916.2	42	6	25	26.53	7.4452	0.2078
841	1433Z_HUMAN	P63104	14 3 3 protein zeta delta OS Homo sapiens GN YWHAZ PE 1 SV 1	256.907	2.86	27916.2	27	7	25	19.59	7.4031	0.2067
301	1433Z_HUMAN	P63104	14 3 3 protein zeta delta OS Homo sapiens GN YWHAZ PE 1 SV 1	892.518	0	27916.2	50	7	25	34.29	7.3363	0.2048
840	1433Z_HUMAN	P63104	14 3 3 protein zeta delta OS Homo sapiens GN YWHAZ PE 1 SV 1	293.11	0	27916.2	28	5	25	21.63	7.1245	0.1989
714	1433Z_HUMAN	P63104	14 3 3 protein zeta delta OS Homo sapiens GN YWHAZ PE 1 SV 1	699.556	0	27916.2	51	7	25	30.61	7.0783	0.1976
678	1433Z_HUMAN	P63104	14 3 3 protein zeta delta OS Homo sapiens GN YWHAZ PE 1 SV 1	383.642	0	27916.2	25	4	25	22.86	6.9459	0.1939
825	1433Z_HUMAN	P63104	14 3 3 protein zeta delta OS Homo sapiens GN YWHAZ PE 1 SV 1	477.237	0	27916.2	33	7	25	29.8	6.6587	0.1859
416	1433Z_HUMAN	P63104	14 3 3 protein zeta delta OS Homo sapiens GN YWHAZ PE 1 SV 1	605.551	0	27916.2	18	4	25	16.33	6.5864	0.1839
145	1433Z_HUMAN	P63104	14 3 3 protein zeta delta OS Homo sapiens GN YWHAZ PE 1 SV 1	1665.51	0	27916.2	36	5	25	21.63	6.5334	0.1824
328	1433Z_HUMAN	P63104	14 3 3 protein zeta delta OS Homo sapiens GN YWHAZ PE 1 SV 1	626.032	0	27916.2	54	7	25	33.47	6.471	0.1806
926	1433Z_HUMAN	P63104	14 3 3 protein zeta delta OS Homo sapiens GN YWHAZ PE 1 SV 1	1108.12	0	27916.2	58	7	25	25.71	6.382	0.1782
631	1433Z_HUMAN	P63104	14 3 3 protein zeta delta OS Homo sapiens GN YWHAZ PE 1 SV 1	1331.57	0	27916.2	29	5	25	26.12	6.3494	0.1773
812	1433Z_HUMAN	P63104	14 3 3 protein zeta delta OS Homo sapiens GN YWHAZ PE 1 SV 1	345.596	0	27916.2	20	3	25	12.24	6.3382	0.1769
555	1433Z_HUMAN	P63104	14 3 3 protein zeta delta OS Homo sapiens GN YWHAZ PE 1 SV 1	552.347	0	27916.2	17	3	25	8.98	5.9987	0.1675
932	1433Z_HUMAN	P63104	14 3 3 protein zeta delta OS Homo sapiens GN YWHAZ PE 1 SV 1	199.09	0	27916.2	23	4	25	13.88	5.6104	0.1566
750	1433Z_HUMAN	P63104	14 3 3 protein zeta delta OS Homo sapiens GN YWHAZ PE 1 SV 1	453.653	0	27916.2	42	7	25	24.9	5.5591	0.1552
633	1433Z_HUMAN	P63104	14 3 3 protein zeta delta OS Homo sapiens GN YWHAZ PE 1 SV 1	693.449	0	27916.2	34	6	25	26.53	5.5151	0.154
951	1433Z_HUMAN	P63104	14 3 3 protein zeta delta OS Homo sapiens GN YWHAZ PE 1 SV 1	399.142	0	27916.2	25	5	25	25.71	5.3856	0.1503
112	1433Z_HUMAN	P63104	14 3 3 protein zeta delta OS Homo sapiens GN YWHAZ PE 1 SV 1	257.854	0	27916.2	11	2	25	13.47	5.3742	0.15
193	1433Z_HUMAN	P63104	14 3 3 protein zeta delta OS Homo sapiens GN YWHAZ PE 1 SV 1	724.935	0	27916.2	32	5	25	21.22	5.3631	0.1497
557	1433Z_HUMAN	P63104	14 3 3 protein zeta delta OS Homo sapiens GN YWHAZ PE 1 SV 1	325.02	0.83	27916.2	24	4	25	19.18	5.3482	0.1493
85	1433Z_HUMAN	P63104	14 3 3 protein zeta delta OS Homo sapiens GN YWHAZ PE 1 SV 1	157.093	0	27916.2	17	3	25	16.73	5.2035	0.1453
721	1433Z_HUMAN	P63104	14 3 3 protein zeta delta OS Homo sapiens GN YWHAZ PE 1 SV 1	636.815	0	27916.2	22	4	25	20.41	5.2041	0.1453
527	1433Z_HUMAN	P63104	14 3 3 protein zeta delta OS Homo sapiens GN YWHAZ PE 1 SV 1	718.339	0	27916.2	19	4	25	21.22	5.2006	0.1452
58	1433Z_HUMAN	P63104	14 3 3 protein zeta delta OS Homo sapiens GN YWHAZ PE 1 SV 1	451.286	0	27916.2	33	5	25	21.63	5.1133	0.1427
934	1433Z_HUMAN	P63104	14 3 3 protein zeta delta OS Homo sapiens GN YWHAZ PE 1 SV 1	348.115	0	27916.2	34	4	25	17.96	5.0856	0.142
580	1433Z_HUMAN	P63104	14 3 3 protein zeta delta OS Homo sapiens GN YWHAZ PE 1 SV 1	529.809	0	27916.2	37	6	25	25.31	5.084	0.1419
802	1433Z_HUMAN	P63104	14 3 3 protein zeta delta OS Homo sapiens GN YWHAZ PE 1 SV 1	529.844	0	27916.2	41	5	25	25.31	5.0724	0.1416
905	1433Z_HUMAN	P63104	14 3 3 protein zeta delta OS Homo sapiens GN YWHAZ PE 1 SV 1	216.493	0	27916.2	30	5	25	13.88	4.9956	0.1395
844	1433Z_HUMAN	P63104	14 3 3 protein zeta delta OS Homo sapiens GN YWHAZ PE 1 SV 1	863.482	0	27916.2	64	8	25	28.98	4.9527	0.1383
807	1433Z_HUMAN	P63104	14 3 3 protein zeta delta OS Homo sapiens GN YWHAZ PE 1 SV 1	289.068	0	27916.2	26	6	25	23.67	4.6225	0.129
665	1433Z_HUMAN	P63104	14 3 3 protein zeta delta OS Homo sapiens GN YWHAZ PE 1 SV 1	230.811	0	27916.2	21	3	25	13.88	4.591	0.1282
660	1433Z_HUMAN	P63104	14 3 3 protein zeta delta OS Homo sapiens GN YWHAZ PE 1 SV 1	347.207	0	27916.2	32	7	25	33.88	4.4459	0.1241
632	1433Z_HUMAN	P63104	14 3 3 protein zeta delta OS Homo sapiens GN YWHAZ PE 1 SV 1	511.796	0	27916.2	24	4	25	16.73	4.3878	0.1225
226	1433Z_HUMAN	P63104	14 3 3 protein zeta delta OS Homo sapiens GN YWHAZ PE 1 SV 1	753.615	0	27916.2	21	3	25	16.33	4.3654	0.1219
388	1433Z_HUMAN	P63104	14 3 3 protein zeta delta OS Homo sapiens GN YWHAZ PE 1 SV 1	467.463	0.78	27916.2	30	5	25	21.22	4.3508	0.1215
855	1433Z_HUMAN	P63104	14 3 3 protein zeta delta OS Homo sapiens GN YWHAZ PE 1 SV 1	385.105	0	27916.2	29	5	25	25.31	4.1515	0.1159
610	1433Z_HUMAN	P63104	14 3 3 protein zeta delta OS Homo sapiens GN YWHAZ PE 1 SV 1	1010.89	0	27916.2	31	4	25	19.59	4.1324	0.1154
4	1433Z_HUMAN	P63104	14 3 3 protein zeta delta OS Homo sapiens GN YWHAZ PE 1 SV 1	212.992	0	27916.2	18	3	25	16.73	4.0867	0.1141
139	1433Z_HUMAN	P63104	14 3 3 protein zeta delta OS Homo sapiens GN YWHAZ PE 1 SV 1	136.121	0	27916.2	15	3	25	8.98	3.915	0.1093
803	1433Z_HUMAN	P63104	14 3 3 protein zeta delta OS Homo sapiens GN YWHAZ PE 1 SV 1	302.823	0	27916.2	33	5	25	21.22	3.9029	0.109
756	1433Z_HUMAN	P63104	14 3 3 protein zeta delta OS Homo sapiens GN YWHAZ PE 1 SV 1	538.952	0	27916.2	38	5	25	25.71	3.6972	0.1032
827	1433Z_HUMAN	P63104	14 3 3 protein zeta delta OS Homo sapiens GN YWHAZ PE 1 SV 1	372.888	0	27916.2	46	8	25	33.47	3.6972	0.1032
870	1433Z_HUMAN	P63104	14 3 3 protein zeta delta OS Homo sapiens GN YWHAZ PE 1 SV 1	393.435	0	27916.2	52	8	25	37.55	3.6474	0.1018
247	1433Z_HUMAN	P63104	14 3 3 protein zeta delta OS Homo sapiens GN YWHAZ PE 1 SV 1	205.78	0	27916.2	26	7	25	32.65	3.4678	0.0968
578	1433Z_HUMAN	P63104	14 3 3 protein zeta delta OS Homo sapiens GN YWHAZ PE 1 SV 1	209.474	1.89	27916.2	15	5	25	16.33	3.442	0.0961
808	1433Z_HUMAN	P63104	14 3 3 protein zeta delta OS Homo sapiens GN YWHAZ PE 1 SV 1	332.862	0	27916.2	20	4	25	15.51	3.3427	0.0933
694	1433Z_HUMAN	P63104	14 3 3 protein zeta delta OS Homo sapiens GN YWHAZ PE 1 SV 1	135.629	0	27916.2	10	3	25	4.9	3.2818	0.0916
274	1433Z_HUMAN	P63104	14 3 3 protein zeta delta OS Homo sapiens GN YWHAZ PE 1 SV 1	211.201	0	27916.2	22	4	25	21.63	3.2418	0.0905
556	1433Z_HUMAN	P63104	14 3 3 protein zeta delta OS Homo sapiens GN YWHAZ PE 1 SV 1	1064.72	0	27916.2	26	4	25	20.41	3.1638	0.0883
523	1433Z_HUMAN	P63104	14 3 3 protein zeta delta OS Homo sapiens GN YWHAZ PE 1 SV 1	271.674	0	27916.2	16	4	25	20.41	3.1129	0.0869
851	1433Z_HUMAN	P63104	14 3 3 protein zeta delta OS Homo sapiens GN YWHAZ PE 1 SV 1	272.219	0	27916.2	33	7	25	31.43	3.0705	0.0857
611	1433Z_HUMAN	P63104	14 3 3 protein zeta delta OS Homo sapiens GN YWHAZ PE 1 SV 1	474.534	0	27916.2	18	5	25	28.16	2.9881	0.0834
850	1433Z_HUMAN	P63104	14 3 3 protein zeta delta OS Homo sapiens GN YWHAZ PE 1 SV 1	167.172	0	27916.2	39	5	25	17.55	2.9456	0.0822
584	1433Z_HUMAN	P63104	14 3 3 protein zeta delta OS Homo sapiens GN YWHAZ PE 1 SV 1	259.651	0	27916.2	16	4	25	15.51	2.8031	0.0783
804	1433Z_HUMAN	P63104	14 3 3 protein zeta delta OS Homo sapiens GN YWHAZ PE 1 SV 1	240.459	0	27916.2	30	6	25	25.71	2.7374	0.0764
473	1433Z_HUMAN	P63104	14 3 3 protein zeta delta OS Homo sapiens GN YWHAZ PE 1 SV 1	397.627	0	27916.2	18	3	25	13.88	2.576	0.0719
361	1433Z_HUMAN	P63104	14 3 3 protein zeta delta OS Homo sapiens GN YWHAZ PE 1 SV 1	258.671	3.03	27916.2	15	4	25	9.8	2.5379	0.0708
869	1433Z_HUMAN	P63104	14 3 3 protein zeta delta OS Homo sapiens GN YWHAZ PE 1 SV 1	484.264	0	27916.2	33	4	25	15.1	2.4482	0.0683
835	1433Z_HUMAN	P63104	14 3 3 protein zeta delta OS Homo sapiens GN YWHAZ PE 1 SV 1	160.792	0	27916.2	15	3	25	13.88	2.3386	0.0653
877	1433Z_HUMAN	P63104	14 3 3 protein zeta delta OS Homo sapiens GN YWHAZ PE 1 SV 1	195.551	0	27916.2	29	5	25	18.78	2.179	0.0608
693	1433Z_HUMAN	P63104	14 3 3 protein zeta delta OS Homo sapiens GN YWHAZ PE 1 SV 1	204.06	0	27916.2	22	4	25	13.88	1.9157	0.0535
585	1433Z_HUMAN	P63104	14 3 3 protein zeta delta OS Homo sapiens GN YWHAZ PE 1 SV 1	399.184	0	27916.2	21	4	25	18.37	1.8103	0.0505
612	1433Z_HUMAN	P63104	14 3 3 protein zeta delta OS Homo sapiens GN YWHAZ PE 1 SV 1	370.934	0	27916.2	24	5	25	28.16	1.7735	0.0495
104	1B41_HUMAN	P30479	HLA class I histocompatibility antigen B 41 alpha chain OS Homo sapiens GN HLA B PE 1 SV 1	198.276	1	40881.4	15	3	28	3.87	142.422	5.8224	8
385	2A5A_HUMAN	Q15172	Serine threonine protein phosphatase 2A 56 kDa regulatory subunit alpha isoform OS Homo sapiens GN P	2013.21	0	56536	75	12	37	27.57	14.7563	0.8343	9
385	2A5B_HUMAN	Q15173	Serine threonine protein phosphatase 2A 56 kDa regulatory subunit beta isoform OS Homo sapiens GN PP	750.382	0	57849.5	47	8	36	18.71	2.9197	0.1689	10
386	2A5B_HUMAN	Q15173	Serine threonine protein phosphatase 2A 56 kDa regulatory subunit beta isoform OS Homo sapiens GN PP	428.896	1.57	57849.5	28	5	36	6.84	0.6337	0.0367
413	2A5D_HUMAN	Q14738	Serine threonine protein phosphatase 2A 56 kDa regulatory subunit delta isoform OS Homo sapiens GN P	5265.88	0	70334.1	240	26	49	47.84	80.828	5.685	11
386	2A5D_HUMAN	Q14738	Serine threonine protein phosphatase 2A 56 kDa regulatory subunit delta isoform OS Homo sapiens GN P	7050.83	0	70334.1	216	22	49	41.86	65.8215	4.6295
385	2A5D_HUMAN	Q14738	Serine threonine protein phosphatase 2A 56 kDa regulatory subunit delta isoform OS Homo sapiens GN P	2480.52	0	70334.1	111	18	49	36.54	20.1172	1.4149
412	2A5D_HUMAN	Q14738	Serine threonine protein phosphatase 2A 56 kDa regulatory subunit delta isoform OS Homo sapiens GN P	1442.48	0	70334.1	93	14	49	23.09	18.7942	1.3219
414	2A5D_HUMAN	Q14738	Serine threonine protein phosphatase 2A 56 kDa regulatory subunit delta isoform OS Homo sapiens GN P	1070.46	0	70334.1	55	10	49	17.77	13.5363	0.9521
332	2A5D_HUMAN	Q14738	Serine threonine protein phosphatase 2A 56 kDa regulatory subunit delta isoform OS Homo sapiens GN P	1208.67	0	70334.1	67	10	49	20.27	12.8451	0.9034
387	2A5D_HUMAN	Q14738	Serine threonine protein phosphatase 2A 56 kDa regulatory subunit delta isoform OS Homo sapiens GN P	779.211	0	70334.1	50	10	49	21.26	11.0524	0.7774
305	2A5D_HUMAN	Q14738	Serine threonine protein phosphatase 2A 56 kDa regulatory subunit delta isoform OS Homo sapiens GN P	913.854	0	70334.1	71	12	49	23.09	10.9345	0.7691
333	2A5D_HUMAN	Q14738	Serine threonine protein phosphatase 2A 56 kDa regulatory subunit delta isoform OS Homo sapiens GN P	530.805	0	70334.1	41	8	49	14.62	7.9454	0.5588
306	2A5D_HUMAN	Q14738	Serine threonine protein phosphatase 2A 56 kDa regulatory subunit delta isoform OS Homo sapiens GN P	351.132	0	70334.1	31	6	49	11.79	4.1252	0.2901
331	2A5D_HUMAN	Q14738	Serine threonine protein phosphatase 2A 56 kDa regulatory subunit delta isoform OS Homo sapiens GN P	399.729	1.23	70334.1	34	8	49	11.46	2.7519	0.1936
278	2A5D_HUMAN	Q14738	Serine threonine protein phosphatase 2A 56 kDa regulatory subunit delta isoform OS Homo sapiens GN P	272.781	0	70334.1	29	8	49	15.78	1.8373	0.1292
358	2A5D_HUMAN	Q14738	Serine threonine protein phosphatase 2A 56 kDa regulatory subunit delta isoform OS Homo sapiens GN P	455.297	0	70334.1	33	7	49	12.62	1.3399	0.0942
385	2A5E_HUMAN	Q16537	Serine threonine protein phosphatase 2A 56 kDa regulatory subunit epsilon isoform OS Homo sapiens GN	6871.67	0	55098.7	135	14	38	32.98	27.0574	1.4908	12
358	2A5E_HUMAN	Q16537	Serine threonine protein phosphatase 2A 56 kDa regulatory subunit epsilon isoform OS Homo sapiens GN	1829.93	0	55098.7	55	7	38	15.42	14.1427	0.7792
331	2A5E_HUMAN	Q16537	Serine threonine protein phosphatase 2A 56 kDa regulatory subunit epsilon isoform OS Homo sapiens GN	2022.37	0	55098.7	64	9	38	20.99	12.8939	0.7104
412	2A5E_HUMAN	Q16537	Serine threonine protein phosphatase 2A 56 kDa regulatory subunit epsilon isoform OS Homo sapiens GN	626.349	0	55098.7	37	8	38	14.56	6.0103	0.3312
386	2A5E_HUMAN	Q16537	Serine threonine protein phosphatase 2A 56 kDa regulatory subunit epsilon isoform OS Homo sapiens GN	986.409	0	55098.7	46	9	38	22.27	5.8151	0.3204
332	2A5E_HUMAN	Q16537	Serine threonine protein phosphatase 2A 56 kDa regulatory subunit epsilon isoform OS Homo sapiens GN	403.957	0	55098.7	29	5	38	11.56	4.8492	0.2672
304	2A5E_HUMAN	Q16537	Serine threonine protein phosphatase 2A 56 kDa regulatory subunit epsilon isoform OS Homo sapiens GN	415.176	0	55098.7	24	6	38	13.49	4.4296	0.2441
305	2A5G_HUMAN	Q13362	Serine threonine protein phosphatase 2A 56 kDa regulatory subunit gamma isoform OS Homo sapiens GN P	904.231	0	61460.1	49	8	42	16.03	90.3009	5.5499	13
358	2A5G_HUMAN	Q13362	Serine threonine protein phosphatase 2A 56 kDa regulatory subunit gamma isoform OS Homo sapiens GN P	595.831	0	61460.1	56	11	42	20.23	68.7489	4.2253
332	2A5G_HUMAN	Q13362	Serine threonine protein phosphatase 2A 56 kDa regulatory subunit gamma isoform OS Homo sapiens GN P	689.749	0	61460.1	51	8	42	19.47	7.1596	0.44
331	2A5G_HUMAN	Q13362	Serine threonine protein phosphatase 2A 56 kDa regulatory subunit gamma isoform OS Homo sapiens GN P	344.12	1.14	61460.1	33	7	42	14.89	4.8898	0.3005
386	2A5G_HUMAN	Q13362	Serine threonine protein phosphatase 2A 56 kDa regulatory subunit gamma isoform OS Homo sapiens GN P	1986.41	0	61460.1	80	10	42	23.66	3.4192	0.2101
385	2A5G_HUMAN	Q13362	Serine threonine protein phosphatase 2A 56 kDa regulatory subunit gamma isoform OS Homo sapiens GN P	1074.75	0	61460.1	69	12	42	27.67	3.2155	0.1976
278	2A5G_HUMAN	Q13362	Serine threonine protein phosphatase 2A 56 kDa regulatory subunit gamma isoform OS Homo sapiens GN P	165.293	0	61460.1	22	4	42	9.35	2.38	0.1463
626	2AAA_HUMAN	P30153	Serine threonine protein phosphatase 2A 65 kDa regulatory subunit A alpha isoform OS Homo sapiens GN	1827.72	0	66107.1	139	18	50	37.52	108.369	7.164	14
573	2AAA_HUMAN	P30153	Serine threonine protein phosphatase 2A 65 kDa regulatory subunit A alpha isoform OS Homo sapiens GN	7426.39	0	66107.1	242	25	50	45.33	105.67	6.9855
574	2AAA_HUMAN	P30153	Serine threonine protein phosphatase 2A 65 kDa regulatory subunit A alpha isoform OS Homo sapiens GN	10900.4	0	66107.1	327	25	50	46.86	102.778	6.7944
386	2AAA_HUMAN	P30153	Serine threonine protein phosphatase 2A 65 kDa regulatory subunit A alpha isoform OS Homo sapiens GN	12665.9	0	66107.1	279	26	50	52.12	102.673	6.7874
575	2AAA_HUMAN	P30153	Serine threonine protein phosphatase 2A 65 kDa regulatory subunit A alpha isoform OS Homo sapiens GN	7532.23	0	66107.1	256	26	50	48.22	98.4151	6.5059
413	2AAA_HUMAN	P30153	Serine threonine protein phosphatase 2A 65 kDa regulatory subunit A alpha isoform OS Homo sapiens GN	12282.9	0	66107.1	259	23	50	47.03	93.5008	6.1811
600	2AAA_HUMAN	P30153	Serine threonine protein phosphatase 2A 65 kDa regulatory subunit A alpha isoform OS Homo sapiens GN	12179.8	0	66107.1	388	28	50	50.25	91.4788	6.0474
602	2AAA_HUMAN	P30153	Serine threonine protein phosphatase 2A 65 kDa regulatory subunit A alpha isoform OS Homo sapiens GN	5767.65	0	66107.1	226	26	50	45.5	79.0748	5.2274
601	2AAA_HUMAN	P30153	Serine threonine protein phosphatase 2A 65 kDa regulatory subunit A alpha isoform OS Homo sapiens GN	8775.44	0	66107.1	269	27	50	47.88	77.4018	5.1168
653	2AAA_HUMAN	P30153	Serine threonine protein phosphatase 2A 65 kDa regulatory subunit A alpha isoform OS Homo sapiens GN	4735.54	0	66107.1	193	21	50	41.09	74.0402	4.8946
385	2AAA_HUMAN	P30153	Serine threonine protein phosphatase 2A 65 kDa regulatory subunit A alpha isoform OS Homo sapiens GN	15146.7	0	66107.1	327	28	50	55.86	73.7563	4.8758
628	2AAA_HUMAN	P30153	Serine threonine protein phosphatase 2A 65 kDa regulatory subunit A alpha isoform OS Homo sapiens GN	6752.3	0	66107.1	258	27	50	44.99	67.5106	4.4629
627	2AAA_HUMAN	P30153	Serine threonine protein phosphatase 2A 65 kDa regulatory subunit A alpha isoform OS Homo sapiens GN	7165.25	0	66107.1	265	23	50	39.73	66.0946	4.3693
654	2AAA_HUMAN	P30153	Serine threonine protein phosphatase 2A 65 kDa regulatory subunit A alpha isoform OS Homo sapiens GN	6806.76	0	66107.1	237	24	50	39.56	64.0313	4.2329
547	2AAA_HUMAN	P30153	Serine threonine protein phosphatase 2A 65 kDa regulatory subunit A alpha isoform OS Homo sapiens GN	2596.8	0	66107.1	148	17	50	36.33	59.7949	3.9529
681	2AAA_HUMAN	P30153	Serine threonine protein phosphatase 2A 65 kDa regulatory subunit A alpha isoform OS Homo sapiens GN	3860.83	0	66107.1	171	17	50	33.79	58.8505	3.8904
629	2AAA_HUMAN	P30153	Serine threonine protein phosphatase 2A 65 kDa regulatory subunit A alpha isoform OS Homo sapiens GN	3429.35	0	66107.1	182	21	50	39.73	56.8139	3.7558
548	2AAA_HUMAN	P30153	Serine threonine protein phosphatase 2A 65 kDa regulatory subunit A alpha isoform OS Homo sapiens GN	1263.84	0	66107.1	126	15	50	31.24	46.4395	3.07
332	2AAA_HUMAN	P30153	Serine threonine protein phosphatase 2A 65 kDa regulatory subunit A alpha isoform OS Homo sapiens GN	3381	0	66107.1	164	21	50	44.99	46.2149	3.0551
662	2AAA_HUMAN	P30153	Serine threonine protein phosphatase 2A 65 kDa regulatory subunit A alpha isoform OS Homo sapiens GN	1011.38	0	66107.1	188	18	50	34.97	44.3167	2.9296
667	2AAA_HUMAN	P30153	Serine threonine protein phosphatase 2A 65 kDa regulatory subunit A alpha isoform OS Homo sapiens GN	708.298	0	66107.1	147	18	50	33.28	43.8325	2.8976
412	2AAA_HUMAN	P30153	Serine threonine protein phosphatase 2A 65 kDa regulatory subunit A alpha isoform OS Homo sapiens GN	4285.12	0	66107.1	210	27	50	48.39	43.3198	2.8637
664	2AAA_HUMAN	P30153	Serine threonine protein phosphatase 2A 65 kDa regulatory subunit A alpha isoform OS Homo sapiens GN	1409.19	0	66107.1	196	20	50	36.33	42.5348	2.8118
494	2AAA_HUMAN	P30153	Serine threonine protein phosphatase 2A 65 kDa regulatory subunit A alpha isoform OS Homo sapiens GN	1885.18	0	66107.1	104	15	50	28.69	41.4902	2.7428
599	2AAA_HUMAN	P30153	Serine threonine protein phosphatase 2A 65 kDa regulatory subunit A alpha isoform OS Homo sapiens GN	817.872	0	66107.1	121	17	50	34.3	41.2595	2.7275
655	2AAA_HUMAN	P30153	Serine threonine protein phosphatase 2A 65 kDa regulatory subunit A alpha isoform OS Homo sapiens GN	3147.85	0	66107.1	211	24	50	45.16	41.1832	2.7225
661	2AAA_HUMAN	P30153	Serine threonine protein phosphatase 2A 65 kDa regulatory subunit A alpha isoform OS Homo sapiens GN	1379.71	0	66107.1	186	19	50	33.96	40.1956	2.6572
663	2AAA_HUMAN	P30153	Serine threonine protein phosphatase 2A 65 kDa regulatory subunit A alpha isoform OS Homo sapiens GN	1370.71	0	66107.1	171	23	50	45.84	37.1398	2.4552
680	2AAA_HUMAN	P30153	Serine threonine protein phosphatase 2A 65 kDa regulatory subunit A alpha isoform OS Homo sapiens GN	1661.77	0	66107.1	114	14	50	29.2	37.0625	2.4501
658	2AAA_HUMAN	P30153	Serine threonine protein phosphatase 2A 65 kDa regulatory subunit A alpha isoform OS Homo sapiens GN	4109.47	0	66107.1	200	20	50	36.5	36.7903	2.4321
665	2AAA_HUMAN	P30153	Serine threonine protein phosphatase 2A 65 kDa regulatory subunit A alpha isoform OS Homo sapiens GN	1355.24	0	66107.1	183	19	50	33.45	36.326	2.4014
657	2AAA_HUMAN	P30153	Serine threonine protein phosphatase 2A 65 kDa regulatory subunit A alpha isoform OS Homo sapiens GN	1286.38	0	66107.1	153	18	50	32.94	36.0811	2.3852
603	2AAA_HUMAN	P30153	Serine threonine protein phosphatase 2A 65 kDa regulatory subunit A alpha isoform OS Homo sapiens GN	1429.41	0	66107.1	112	15	50	25.64	35.5078	2.3473
358	2AAA_HUMAN	P30153	Serine threonine protein phosphatase 2A 65 kDa regulatory subunit A alpha isoform OS Homo sapiens GN	1450.92	0	66107.1	118	14	50	27.16	35.1105	2.3211
546	2AAA_HUMAN	P30153	Serine threonine protein phosphatase 2A 65 kDa regulatory subunit A alpha isoform OS Homo sapiens GN	1049.2	0	66107.1	65	9	50	16.47	33.0727	2.1863
520	2AAA_HUMAN	P30153	Serine threonine protein phosphatase 2A 65 kDa regulatory subunit A alpha isoform OS Homo sapiens GN	1071.53	0	66107.1	83	12	50	25.81	32.4643	2.1461
519	2AAA_HUMAN	P30153	Serine threonine protein phosphatase 2A 65 kDa regulatory subunit A alpha isoform OS Homo sapiens GN	1722.03	0	66107.1	117	17	50	34.47	31.6082	2.0895
666	2AAA_HUMAN	P30153	Serine threonine protein phosphatase 2A 65 kDa regulatory subunit A alpha isoform OS Homo sapiens GN	1052.44	0	66107.1	182	19	50	35.31	31.4565	2.0795
659	2AAA_HUMAN	P30153	Serine threonine protein phosphatase 2A 65 kDa regulatory subunit A alpha isoform OS Homo sapiens GN	933.552	0	66107.1	180	18	50	34.3	30.916	2.0438
630	2AAA_HUMAN	P30153	Serine threonine protein phosphatase 2A 65 kDa regulatory subunit A alpha isoform OS Homo sapiens GN	1533.2	0	66107.1	114	14	50	28.35	27.9924	1.8505
387	2AAA_HUMAN	P30153	Serine threonine protein phosphatase 2A 65 kDa regulatory subunit A alpha isoform OS Homo sapiens GN	1699.7	0	66107.1	87	11	50	26.99	27.5754	1.8229
331	2AAA_HUMAN	P30153	Serine threonine protein phosphatase 2A 65 kDa regulatory subunit A alpha isoform OS Homo sapiens GN	1970.68	0	66107.1	129	17	50	32.77	26.9241	1.7799
660	2AAA_HUMAN	P30153	Serine threonine protein phosphatase 2A 65 kDa regulatory subunit A alpha isoform OS Homo sapiens GN	761.057	0	66107.1	135	16	50	32.77	26.0608	1.7228
467	2AAA_HUMAN	P30153	Serine threonine protein phosphatase 2A 65 kDa regulatory subunit A alpha isoform OS Homo sapiens GN	1638.15	0	66107.1	124	18	50	36.67	23.4109	1.5476
521	2AAA_HUMAN	P30153	Serine threonine protein phosphatase 2A 65 kDa regulatory subunit A alpha isoform OS Homo sapiens GN	554.902	0	66107.1	55	8	50	19.19	23.1815	1.5325
656	2AAA_HUMAN	P30153	Serine threonine protein phosphatase 2A 65 kDa regulatory subunit A alpha isoform OS Homo sapiens GN	1150.87	0	66107.1	116	16	50	30.05	23.0903	1.5264
682	2AAA_HUMAN	P30153	Serine threonine protein phosphatase 2A 65 kDa regulatory subunit A alpha isoform OS Homo sapiens GN	917.549	0	66107.1	77	14	50	25.13	22.2114	1.4683
414	2AAA_HUMAN	P30153	Serine threonine protein phosphatase 2A 65 kDa regulatory subunit A alpha isoform OS Homo sapiens GN	2301.44	0	66107.1	125	18	50	38.71	21.0397	1.3909
576	2AAA_HUMAN	P30153	Serine threonine protein phosphatase 2A 65 kDa regulatory subunit A alpha isoform OS Homo sapiens GN	501.613	1.63	66107.1	62	13	50	26.99	20.9868	1.3874
333	2AAA_HUMAN	P30153	Serine threonine protein phosphatase 2A 65 kDa regulatory subunit A alpha isoform OS Homo sapiens GN	665.585	0	66107.1	76	14	50	26.99	20.5597	1.3591
572	2AAA_HUMAN	P30153	Serine threonine protein phosphatase 2A 65 kDa regulatory subunit A alpha isoform OS Homo sapiens GN	248.557	0	66107.1	55	9	50	19.19	20.3364	1.3444
493	2AAA_HUMAN	P30153	Serine threonine protein phosphatase 2A 65 kDa regulatory subunit A alpha isoform OS Homo sapiens GN	1253.24	0	66107.1	103	13	50	28.18	20.2137	1.3363
637	2AAA_HUMAN	P30153	Serine threonine protein phosphatase 2A 65 kDa regulatory subunit A alpha isoform OS Homo sapiens GN	232.348	0	66107.1	47	9	50	18.68	19.5601	1.2931
608	2AAA_HUMAN	P30153	Serine threonine protein phosphatase 2A 65 kDa regulatory subunit A alpha isoform OS Homo sapiens GN	489.486	1.14	66107.1	82	11	50	23.26	19.1459	1.2657
635	2AAA_HUMAN	P30153	Serine threonine protein phosphatase 2A 65 kDa regulatory subunit A alpha isoform OS Homo sapiens GN	352.275	1.56	66107.1	82	12	50	15.28	18.9713	1.2541
685	2AAA_HUMAN	P30153	Serine threonine protein phosphatase 2A 65 kDa regulatory subunit A alpha isoform OS Homo sapiens GN	276.943	1.28	66107.1	79	11	50	19.19	18.8576	1.2466
305	2AAA_HUMAN	P30153	Serine threonine protein phosphatase 2A 65 kDa regulatory subunit A alpha isoform OS Homo sapiens GN	1264.31	0	66107.1	101	15	50	29.03	18.2367	1.2056
672	2AAA_HUMAN	P30153	Serine threonine protein phosphatase 2A 65 kDa regulatory subunit A alpha isoform OS Homo sapiens GN	247.228	2.33	66107.1	67	12	50	23.43	18.0077	1.1904
683	2AAA_HUMAN	P30153	Serine threonine protein phosphatase 2A 65 kDa regulatory subunit A alpha isoform OS Homo sapiens GN	751.934	0	66107.1	59	9	50	19.86	16.0003	1.0577
686	2AAA_HUMAN	P30153	Serine threonine protein phosphatase 2A 65 kDa regulatory subunit A alpha isoform OS Homo sapiens GN	100.599	1.16	66107.1	48	8	50	17.32	15.5276	1.0265
652	2AAA_HUMAN	P30153	Serine threonine protein phosphatase 2A 65 kDa regulatory subunit A alpha isoform OS Homo sapiens GN	300.365	0	66107.1	73	14	50	24.11	15.3174	1.0126
440	2AAA_HUMAN	P30153	Serine threonine protein phosphatase 2A 65 kDa regulatory subunit A alpha isoform OS Homo sapiens GN	748.041	1.05	66107.1	83	14	50	26.99	15.3158	1.0125
581	2AAA_HUMAN	P30153	Serine threonine protein phosphatase 2A 65 kDa regulatory subunit A alpha isoform OS Homo sapiens GN	553.43	0	66107.1	43	7	50	12.22	14.9267	0.9868
583	2AAA_HUMAN	P30153	Serine threonine protein phosphatase 2A 65 kDa regulatory subunit A alpha isoform OS Homo sapiens GN	259.281	0	66107.1	27	6	50	6.96	14.5356	0.9609
634	2AAA_HUMAN	P30153	Serine threonine protein phosphatase 2A 65 kDa regulatory subunit A alpha isoform OS Homo sapiens GN	223.398	0	66107.1	61	12	50	22.75	13.8804	0.9176
671	2AAA_HUMAN	P30153	Serine threonine protein phosphatase 2A 65 kDa regulatory subunit A alpha isoform OS Homo sapiens GN	157.031	4	66107.1	40	9	50	17.32	13.8501	0.9156
466	2AAA_HUMAN	P30153	Serine threonine protein phosphatase 2A 65 kDa regulatory subunit A alpha isoform OS Homo sapiens GN	1437.9	0	66107.1	95	15	50	31.41	13.7471	0.9088
87	2AAA_HUMAN	P30153	Serine threonine protein phosphatase 2A 65 kDa regulatory subunit A alpha isoform OS Homo sapiens GN	624.794	0	66107.1	91	14	50	28.69	13.6155	0.9001
611	2AAA_HUMAN	P30153	Serine threonine protein phosphatase 2A 65 kDa regulatory subunit A alpha isoform OS Homo sapiens GN	402.259	0	66107.1	40	8	50	12.56	13.3534	0.8828
668	2AAA_HUMAN	P30153	Serine threonine protein phosphatase 2A 65 kDa regulatory subunit A alpha isoform OS Homo sapiens GN	148.049	3.33	66107.1	51	9	50	20.88	13.3523	0.8827
549	2AAA_HUMAN	P30153	Serine threonine protein phosphatase 2A 65 kDa regulatory subunit A alpha isoform OS Homo sapiens GN	427.015	1.53	66107.1	35	7	50	10.36	13.1533	0.8695
394	2AAA_HUMAN	P30153	Serine threonine protein phosphatase 2A 65 kDa regulatory subunit A alpha isoform OS Homo sapiens GN	645.483	0	66107.1	43	8	50	16.13	13.0521	0.8628
422	2AAA_HUMAN	P30153	Serine threonine protein phosphatase 2A 65 kDa regulatory subunit A alpha isoform OS Homo sapiens GN	600.588	0	66107.1	48	9	50	21.56	13.0296	0.8613
492	2AAA_HUMAN	P30153	Serine threonine protein phosphatase 2A 65 kDa regulatory subunit A alpha isoform OS Homo sapiens GN	672.239	0	66107.1	54	11	50	22.58	13.0005	0.8594
610	2AAA_HUMAN	P30153	Serine threonine protein phosphatase 2A 65 kDa regulatory subunit A alpha isoform OS Homo sapiens GN	533.265	1.49	66107.1	40	8	50	15.62	12.8833	0.8517
396	2AAA_HUMAN	P30153	Serine threonine protein phosphatase 2A 65 kDa regulatory subunit A alpha isoform OS Homo sapiens GN	709.384	0.65	66107.1	46	12	50	24.79	12.8634	0.8504
640	2AAA_HUMAN	P30153	Serine threonine protein phosphatase 2A 65 kDa regulatory subunit A alpha isoform OS Homo sapiens GN	350.057	0	66107.1	85	11	50	27.67	12.754	0.8431
607	2AAA_HUMAN	P30153	Serine threonine protein phosphatase 2A 65 kDa regulatory subunit A alpha isoform OS Homo sapiens GN	353.039	0	66107.1	41	9	50	13.75	12.3994	0.8197
638	2AAA_HUMAN	P30153	Serine threonine protein phosphatase 2A 65 kDa regulatory subunit A alpha isoform OS Homo sapiens GN	120.125	3.64	66107.1	56	9	50	13.92	12.2507	0.8099
357	2AAA_HUMAN	P30153	Serine threonine protein phosphatase 2A 65 kDa regulatory subunit A alpha isoform OS Homo sapiens GN	250.549	0	66107.1	37	7	50	11.71	11.8337	0.7823
604	2AAA_HUMAN	P30153	Serine threonine protein phosphatase 2A 65 kDa regulatory subunit A alpha isoform OS Homo sapiens GN	529.194	0	66107.1	43	8	50	16.81	11.7444	0.7764
475	2AAA_HUMAN	P30153	Serine threonine protein phosphatase 2A 65 kDa regulatory subunit A alpha isoform OS Homo sapiens GN	253.517	0	66107.1	37	8	50	16.47	11.5504	0.7636
522	2AAA_HUMAN	P30153	Serine threonine protein phosphatase 2A 65 kDa regulatory subunit A alpha isoform OS Homo sapiens GN	416.214	0	66107.1	19	4	50	7.64	11.4988	0.7602
689	2AAA_HUMAN	P30153	Serine threonine protein phosphatase 2A 65 kDa regulatory subunit A alpha isoform OS Homo sapiens GN	192.747	0	66107.1	41	7	50	12.73	11.3464	0.7501
669	2AAA_HUMAN	P30153	Serine threonine protein phosphatase 2A 65 kDa regulatory subunit A alpha isoform OS Homo sapiens GN	190.603	1.92	66107.1	32	7	50	11.38	11.1884	0.7396
684	2AAA_HUMAN	P30153	Serine threonine protein phosphatase 2A 65 kDa regulatory subunit A alpha isoform OS Homo sapiens GN	351.023	1.01	66107.1	73	13	50	23.43	11.1491	0.737
580	2AAA_HUMAN	P30153	Serine threonine protein phosphatase 2A 65 kDa regulatory subunit A alpha isoform OS Homo sapiens GN	272.59	0	66107.1	29	5	50	11.54	10.9319	0.7227
468	2AAA_HUMAN	P30153	Serine threonine protein phosphatase 2A 65 kDa regulatory subunit A alpha isoform OS Homo sapiens GN	668.209	0	66107.1	61	9	50	22.41	10.8396	0.7166
439	2AAA_HUMAN	P30153	Serine threonine protein phosphatase 2A 65 kDa regulatory subunit A alpha isoform OS Homo sapiens GN	602.244	0	66107.1	49	10	50	19.02	10.5407	0.6968
585	2AAA_HUMAN	P30153	Serine threonine protein phosphatase 2A 65 kDa regulatory subunit A alpha isoform OS Homo sapiens GN	326.063	0	66107.1	38	8	50	14.09	10.5102	0.6948
411	2AAA_HUMAN	P30153	Serine threonine protein phosphatase 2A 65 kDa regulatory subunit A alpha isoform OS Homo sapiens GN	1295.91	0	66107.1	98	15	50	32.94	10.2069	0.6747
692	2AAA_HUMAN	P30153	Serine threonine protein phosphatase 2A 65 kDa regulatory subunit A alpha isoform OS Homo sapiens GN	157.326	0	66107.1	46	8	50	13.07	10.1937	0.6739
304	2AAA_HUMAN	P30153	Serine threonine protein phosphatase 2A 65 kDa regulatory subunit A alpha isoform OS Homo sapiens GN	893.144	0	66107.1	65	10	50	18.34	10.0866	0.6668
316	2AAA_HUMAN	P30153	Serine threonine protein phosphatase 2A 65 kDa regulatory subunit A alpha isoform OS Homo sapiens GN	262.068	2.37	66107.1	32	6	50	14.6	9.5973	0.6345
384	2AAA_HUMAN	P30153	Serine threonine protein phosphatase 2A 65 kDa regulatory subunit A alpha isoform OS Homo sapiens GN	664.542	0	66107.1	65	13	50	31.75	9.3603	0.6188
691	2AAA_HUMAN	P30153	Serine threonine protein phosphatase 2A 65 kDa regulatory subunit A alpha isoform OS Homo sapiens GN	103.49	1.54	66107.1	22	4	50	6.79	9.1383	0.6041
368	2AAA_HUMAN	P30153	Serine threonine protein phosphatase 2A 65 kDa regulatory subunit A alpha isoform OS Homo sapiens GN	305.541	1	66107.1	22	5	50	9.51	8.6108	0.5692
651	2AAA_HUMAN	P30153	Serine threonine protein phosphatase 2A 65 kDa regulatory subunit A alpha isoform OS Homo sapiens GN	208.849	0	66107.1	41	6	50	9.17	8.516	0.563
527	2AAA_HUMAN	P30153	Serine threonine protein phosphatase 2A 65 kDa regulatory subunit A alpha isoform OS Homo sapiens GN	280.238	1.6	66107.1	30	7	50	12.22	8.4485	0.5585
613	2AAA_HUMAN	P30153	Serine threonine protein phosphatase 2A 65 kDa regulatory subunit A alpha isoform OS Homo sapiens GN	314.18	1.14	66107.1	40	8	50	14.26	8.4394	0.5579
554	2AAA_HUMAN	P30153	Serine threonine protein phosphatase 2A 65 kDa regulatory subunit A alpha isoform OS Homo sapiens GN	223.122	1.32	66107.1	38	7	50	11.21	8.1951	0.5418
556	2AAA_HUMAN	P30153	Serine threonine protein phosphatase 2A 65 kDa regulatory subunit A alpha isoform OS Homo sapiens GN	192.527	0	66107.1	41	11	50	13.07	8.0663	0.5332
675	2AAA_HUMAN	P30153	Serine threonine protein phosphatase 2A 65 kDa regulatory subunit A alpha isoform OS Homo sapiens GN	319.076	0	66107.1	67	9	50	14.77	8.017	0.53
673	2AAA_HUMAN	P30153	Serine threonine protein phosphatase 2A 65 kDa regulatory subunit A alpha isoform OS Homo sapiens GN	134.789	2.94	66107.1	38	9	50	14.26	6.8328	0.4517
632	2AAA_HUMAN	P30153	Serine threonine protein phosphatase 2A 65 kDa regulatory subunit A alpha isoform OS Homo sapiens GN	192.932	1.01	66107.1	33	6	50	14.77	6.7535	0.4465
342	2AAA_HUMAN	P30153	Serine threonine protein phosphatase 2A 65 kDa regulatory subunit A alpha isoform OS Homo sapiens GN	212.54	2.8	66107.1	25	5	50	10.36	6.7049	0.4432
393	2AAA_HUMAN	P30153	Serine threonine protein phosphatase 2A 65 kDa regulatory subunit A alpha isoform OS Homo sapiens GN	213.521	3.03	66107.1	25	4	50	5.94	6.6051	0.4366
306	2AAA_HUMAN	P30153	Serine threonine protein phosphatase 2A 65 kDa regulatory subunit A alpha isoform OS Homo sapiens GN	242.325	0	66107.1	31	8	50	13.07	6.5669	0.4341
688	2AAA_HUMAN	P30153	Serine threonine protein phosphatase 2A 65 kDa regulatory subunit A alpha isoform OS Homo sapiens GN	151.607	0	66107.1	26	5	50	9.51	6.1574	0.407
303	2AAA_HUMAN	P30153	Serine threonine protein phosphatase 2A 65 kDa regulatory subunit A alpha isoform OS Homo sapiens GN	434.04	0	66107.1	44	10	50	19.69	6.0677	0.4011
609	2AAA_HUMAN	P30153	Serine threonine protein phosphatase 2A 65 kDa regulatory subunit A alpha isoform OS Homo sapiens GN	177.62	0	66107.1	36	6	50	13.41	5.9522	0.3935
141	2AAA_HUMAN	P30153	Serine threonine protein phosphatase 2A 65 kDa regulatory subunit A alpha isoform OS Homo sapiens GN	136.762	0	66107.1	40	8	50	11.88	5.9458	0.3931
465	2AAA_HUMAN	P30153	Serine threonine protein phosphatase 2A 65 kDa regulatory subunit A alpha isoform OS Homo sapiens GN	273.312	0	66107.1	25	5	50	12.39	5.882	0.3888
633	2AAA_HUMAN	P30153	Serine threonine protein phosphatase 2A 65 kDa regulatory subunit A alpha isoform OS Homo sapiens GN	433.859	0	66107.1	34	7	50	10.36	5.8312	0.3855
278	2AAA_HUMAN	P30153	Serine threonine protein phosphatase 2A 65 kDa regulatory subunit A alpha isoform OS Homo sapiens GN	198.69	0	66107.1	38	10	50	18.51	5.7838	0.3824
330	2AAA_HUMAN	P30153	Serine threonine protein phosphatase 2A 65 kDa regulatory subunit A alpha isoform OS Homo sapiens GN	372.08	0	66107.1	47	9	50	19.02	5.4981	0.3635
391	2AAA_HUMAN	P30153	Serine threonine protein phosphatase 2A 65 kDa regulatory subunit A alpha isoform OS Homo sapiens GN	360.466	0	66107.1	23	5	50	11.38	5.3989	0.3569
6	2AAA_HUMAN	P30153	Serine threonine protein phosphatase 2A 65 kDa regulatory subunit A alpha isoform OS Homo sapiens GN	219.516	0	66107.1	52	10	50	14.26	5.3632	0.3545
33	2AAA_HUMAN	P30153	Serine threonine protein phosphatase 2A 65 kDa regulatory subunit A alpha isoform OS Homo sapiens GN	106.121	0	66107.1	24	5	50	5.6	5.3385	0.3529
195	2AAA_HUMAN	P30153	Serine threonine protein phosphatase 2A 65 kDa regulatory subunit A alpha isoform OS Homo sapiens GN	137.231	0	66107.1	40	9	50	12.05	5.2901	0.3497
441	2AAA_HUMAN	P30153	Serine threonine protein phosphatase 2A 65 kDa regulatory subunit A alpha isoform OS Homo sapiens GN	301.345	0	66107.1	29	9	50	11.54	5.0229	0.3321
612	2AAA_HUMAN	P30153	Serine threonine protein phosphatase 2A 65 kDa regulatory subunit A alpha isoform OS Homo sapiens GN	264.601	0	66107.1	36	9	50	12.56	4.715	0.3117
7	2AAA_HUMAN	P30153	Serine threonine protein phosphatase 2A 65 kDa regulatory subunit A alpha isoform OS Homo sapiens GN	170.861	0	66107.1	35	7	50	12.39	4.5921	0.3036
418	2AAA_HUMAN	P30153	Serine threonine protein phosphatase 2A 65 kDa regulatory subunit A alpha isoform OS Homo sapiens GN	236.033	1.01	66107.1	22	4	50	8.15	4.5418	0.3002
114	2AAA_HUMAN	P30153	Serine threonine protein phosphatase 2A 65 kDa regulatory subunit A alpha isoform OS Homo sapiens GN	174.655	0	66107.1	28	5	50	8.15	4.4673	0.2953
577	2AAA_HUMAN	P30153	Serine threonine protein phosphatase 2A 65 kDa regulatory subunit A alpha isoform OS Homo sapiens GN	457.529	0	66107.1	34	7	50	12.39	4.1025	0.2712
586	2AAA_HUMAN	P30153	Serine threonine protein phosphatase 2A 65 kDa regulatory subunit A alpha isoform OS Homo sapiens GN	193.505	0.65	66107.1	30	9	50	6.11	3.9853	0.2635
88	2AAA_HUMAN	P30153	Serine threonine protein phosphatase 2A 65 kDa regulatory subunit A alpha isoform OS Homo sapiens GN	109.334	0	66107.1	33	8	50	8.15	3.8626	0.2553
416	2AAA_HUMAN	P30153	Serine threonine protein phosphatase 2A 65 kDa regulatory subunit A alpha isoform OS Homo sapiens GN	240.479	1.46	66107.1	21	6	50	7.47	3.4362	0.2272
277	2AAA_HUMAN	P30153	Serine threonine protein phosphatase 2A 65 kDa regulatory subunit A alpha isoform OS Homo sapiens GN	190.985	0	66107.1	31	8	50	7.13	2.7226	0.18
547	2AAB_HUMAN	P30154	Serine threonine protein phosphatase 2A 65 kDa regulatory subunit A beta isoform OS Homo sapiens GN	1374.82	0	66840.9	83	11	47	24.13	9.0908	0.6076	15
627	2AAB_HUMAN	P30154	Serine threonine protein phosphatase 2A 65 kDa regulatory subunit A beta isoform OS Homo sapiens GN	3028.27	0	66840.9	136	15	47	30.12	6.881	0.4599
574	2AAB_HUMAN	P30154	Serine threonine protein phosphatase 2A 65 kDa regulatory subunit A beta isoform OS Homo sapiens GN	4127.58	0	66840.9	132	13	47	28.62	6.4314	0.4299
626	2AAB_HUMAN	P30154	Serine threonine protein phosphatase 2A 65 kDa regulatory subunit A beta isoform OS Homo sapiens GN	775.504	0	66840.9	54	12	47	21.3	5.8423	0.3905
575	2AAB_HUMAN	P30154	Serine threonine protein phosphatase 2A 65 kDa regulatory subunit A beta isoform OS Homo sapiens GN	1917.93	0	66840.9	78	10	47	18.8	4.3754	0.2925
385	2AAB_HUMAN	P30154	Serine threonine protein phosphatase 2A 65 kDa regulatory subunit A beta isoform OS Homo sapiens GN	6526.67	0	66840.9	144	17	47	33.78	3.8961	0.2604
602	2AAB_HUMAN	P30154	Serine threonine protein phosphatase 2A 65 kDa regulatory subunit A beta isoform OS Homo sapiens GN	1801.96	0	66840.9	75	12	47	23.29	3.8615	0.2581
600	2AAB_HUMAN	P30154	Serine threonine protein phosphatase 2A 65 kDa regulatory subunit A beta isoform OS Homo sapiens GN	3458.67	0	66840.9	141	12	47	24.46	3.5124	0.2348
546	2AAB_HUMAN	P30154	Serine threonine protein phosphatase 2A 65 kDa regulatory subunit A beta isoform OS Homo sapiens GN	376.122	0	66840.9	27	6	47	12.98	2.8966	0.1936
629	2AAB_HUMAN	P30154	Serine threonine protein phosphatase 2A 65 kDa regulatory subunit A beta isoform OS Homo sapiens GN	1562.05	1.08	66840.9	79	11	47	23.13	2.745	0.1835
394	2AAB_HUMAN	P30154	Serine threonine protein phosphatase 2A 65 kDa regulatory subunit A beta isoform OS Homo sapiens GN	597.76	0	66840.9	36	7	47	15.81	2.7408	0.1832
628	2AAB_HUMAN	P30154	Serine threonine protein phosphatase 2A 65 kDa regulatory subunit A beta isoform OS Homo sapiens GN	1576.1	0	66840.9	56	8	47	10.82	2.0643	0.138
601	2AAB_HUMAN	P30154	Serine threonine protein phosphatase 2A 65 kDa regulatory subunit A beta isoform OS Homo sapiens GN	2131.95	0	66840.9	98	11	47	22.96	1.9669	0.1315
519	2AAB_HUMAN	P30154	Serine threonine protein phosphatase 2A 65 kDa regulatory subunit A beta isoform OS Homo sapiens GN	496.637	0.86	66840.9	49	10	47	18.14	1.6018	0.1071
386	2AAB_HUMAN	P30154	Serine threonine protein phosphatase 2A 65 kDa regulatory subunit A beta isoform OS Homo sapiens GN	3795.43	0	66840.9	82	11	47	23.46	1.2423	0.083
493	2AAB_HUMAN	P30154	Serine threonine protein phosphatase 2A 65 kDa regulatory subunit A beta isoform OS Homo sapiens GN	232.182	3.66	66840.9	23	6	47	12.65	0.9005	0.0602
87	2AAB_HUMAN	P30154	Serine threonine protein phosphatase 2A 65 kDa regulatory subunit A beta isoform OS Homo sapiens GN	142.686	0	66840.9	28	5	47	7.65	0.8924	0.0596
450	2ABA_HUMAN	P63151	Serine threonine protein phosphatase 2A 55 kDa regulatory subunit B alpha isoform OS Homo sapiens GN	953.452	0	52205.4	28	5	36	15.44	75.61	3.9473	16
532	2ABA_HUMAN	P63151	Serine threonine protein phosphatase 2A 55 kDa regulatory subunit B alpha isoform OS Homo sapiens GN	873.308	0	52205.4	49	10	36	24.38	72.4263	3.781
423	2ABA_HUMAN	P63151	Serine threonine protein phosphatase 2A 55 kDa regulatory subunit B alpha isoform OS Homo sapiens GN	373.861	0	52205.4	37	9	36	23.04	66.7409	3.4842
396	2ABA_HUMAN	P63151	Serine threonine protein phosphatase 2A 55 kDa regulatory subunit B alpha isoform OS Homo sapiens GN	816.685	0	52205.4	54	10	36	28.64	63.7618	3.3287
366	2ABA_HUMAN	P63151	Serine threonine protein phosphatase 2A 55 kDa regulatory subunit B alpha isoform OS Homo sapiens GN	333.808	0	52205.4	22	5	36	16.11	61.9082	3.2319
504	2ABA_HUMAN	P63151	Serine threonine protein phosphatase 2A 55 kDa regulatory subunit B alpha isoform OS Homo sapiens GN	505.692	0	52205.4	24	5	36	14.32	53.5416	2.7952
502	2ABA_HUMAN	P63151	Serine threonine protein phosphatase 2A 55 kDa regulatory subunit B alpha isoform OS Homo sapiens GN	277.661	1.72	52205.4	13	4	36	8.72	52.0601	2.7178
478	2ABA_HUMAN	P63151	Serine threonine protein phosphatase 2A 55 kDa regulatory subunit B alpha isoform OS Homo sapiens GN	456.227	0	52205.4	27	6	36	16.55	51.2604	2.6761
422	2ABA_HUMAN	P63151	Serine threonine protein phosphatase 2A 55 kDa regulatory subunit B alpha isoform OS Homo sapiens GN	395.509	0.47	52205.4	23	5	36	16.33	49.4669	2.5824
368	2ABA_HUMAN	P63151	Serine threonine protein phosphatase 2A 55 kDa regulatory subunit B alpha isoform OS Homo sapiens GN	300.492	0.99	52205.4	17	3	36	8.72	49.1108	2.5639
559	2ABA_HUMAN	P63151	Serine threonine protein phosphatase 2A 55 kDa regulatory subunit B alpha isoform OS Homo sapiens GN	1664.35	0	52205.4	52	8	36	25.06	22.2106	1.1595
586	2ABA_HUMAN	P63151	Serine threonine protein phosphatase 2A 55 kDa regulatory subunit B alpha isoform OS Homo sapiens GN	1217.11	0	52205.4	45	7	36	20.13	18.4217	0.9617
560	2ABA_HUMAN	P63151	Serine threonine protein phosphatase 2A 55 kDa regulatory subunit B alpha isoform OS Homo sapiens GN	1028.68	0	52205.4	37	5	36	14.54	12.956	0.6764
558	2ABA_HUMAN	P63151	Serine threonine protein phosphatase 2A 55 kDa regulatory subunit B alpha isoform OS Homo sapiens GN	1077.69	0	52205.4	52	8	36	18.79	12.8778	0.6723
585	2ABA_HUMAN	P63151	Serine threonine protein phosphatase 2A 55 kDa regulatory subunit B alpha isoform OS Homo sapiens GN	1416.82	0	52205.4	46	7	36	19.02	11.264	0.588
557	2ABA_HUMAN	P63151	Serine threonine protein phosphatase 2A 55 kDa regulatory subunit B alpha isoform OS Homo sapiens GN	880.472	0	52205.4	29	4	36	9.4	11.0942	0.5792
451	2ABA_HUMAN	P63151	Serine threonine protein phosphatase 2A 55 kDa regulatory subunit B alpha isoform OS Homo sapiens GN	271.055	1.89	52205.4	20	4	36	7.38	9.0792	0.474
584	2ABA_HUMAN	P63151	Serine threonine protein phosphatase 2A 55 kDa regulatory subunit B alpha isoform OS Homo sapiens GN	578.114	0	52205.4	24	4	36	11.86	8.5352	0.4456
505	2ABA_HUMAN	P63151	Serine threonine protein phosphatase 2A 55 kDa regulatory subunit B alpha isoform OS Homo sapiens GN	475.505	0	52205.4	20	4	36	8.05	8.4526	0.4413
501	2ABA_HUMAN	P63151	Serine threonine protein phosphatase 2A 55 kDa regulatory subunit B alpha isoform OS Homo sapiens GN	209.044	0.53	52205.4	24	6	36	10.96	8.1752	0.4268
533	2ABA_HUMAN	P63151	Serine threonine protein phosphatase 2A 55 kDa regulatory subunit B alpha isoform OS Homo sapiens GN	404.698	0	52205.4	27	5	36	13.2	7.5127	0.3922
394	2ABA_HUMAN	P63151	Serine threonine protein phosphatase 2A 55 kDa regulatory subunit B alpha isoform OS Homo sapiens GN	967.088	0	52205.4	43	8	36	24.61	6.6896	0.3492
395	2ABA_HUMAN	P63151	Serine threonine protein phosphatase 2A 55 kDa regulatory subunit B alpha isoform OS Homo sapiens GN	832.901	0	52205.4	41	7	36	14.54	6.3657	0.3323
530	2ABA_HUMAN	P63151	Serine threonine protein phosphatase 2A 55 kDa regulatory subunit B alpha isoform OS Homo sapiens GN	457.776	0.91	52205.4	23	5	36	12.98	6.3371	0.3308
561	2ABA_HUMAN	P63151	Serine threonine protein phosphatase 2A 55 kDa regulatory subunit B alpha isoform OS Homo sapiens GN	386.598	1.03	52205.4	25	6	36	19.02	6.2622	0.3269
449	2ABA_HUMAN	P63151	Serine threonine protein phosphatase 2A 55 kDa regulatory subunit B alpha isoform OS Homo sapiens GN	409.795	0	52205.4	23	5	36	14.32	6.0331	0.315
529	2ABA_HUMAN	P63151	Serine threonine protein phosphatase 2A 55 kDa regulatory subunit B alpha isoform OS Homo sapiens GN	296.112	0	52205.4	20	6	36	12.53	5.6972	0.2974
477	2ABA_HUMAN	P63151	Serine threonine protein phosphatase 2A 55 kDa regulatory subunit B alpha isoform OS Homo sapiens GN	528.134	0	52205.4	25	4	36	13.2	5.4845	0.2863
421	2ABA_HUMAN	P63151	Serine threonine protein phosphatase 2A 55 kDa regulatory subunit B alpha isoform OS Homo sapiens GN	688.031	0	52205.4	31	6	36	14.77	5.3607	0.2799
528	2ABA_HUMAN	P63151	Serine threonine protein phosphatase 2A 55 kDa regulatory subunit B alpha isoform OS Homo sapiens GN	269.065	0	52205.4	23	6	36	17.45	5.3301	0.2783
587	2ABA_HUMAN	P63151	Serine threonine protein phosphatase 2A 55 kDa regulatory subunit B alpha isoform OS Homo sapiens GN	390.163	0	52205.4	30	6	36	23.04	5.3243	0.278
555	2ABA_HUMAN	P63151	Serine threonine protein phosphatase 2A 55 kDa regulatory subunit B alpha isoform OS Homo sapiens GN	240.376	0	52205.4	24	6	36	10.29	4.9394	0.2579
583	2ABA_HUMAN	P63151	Serine threonine protein phosphatase 2A 55 kDa regulatory subunit B alpha isoform OS Homo sapiens GN	342.013	0	52205.4	32	7	36	16.78	4.6764	0.2441
448	2ABA_HUMAN	P63151	Serine threonine protein phosphatase 2A 55 kDa regulatory subunit B alpha isoform OS Homo sapiens GN	251.583	1.74	52205.4	14	5	36	9.62	4.4381	0.2317
588	2ABA_HUMAN	P63151	Serine threonine protein phosphatase 2A 55 kDa regulatory subunit B alpha isoform OS Homo sapiens GN	331.683	0	52205.4	17	4	36	13.2	4.3996	0.2297
531	2ABA_HUMAN	P63151	Serine threonine protein phosphatase 2A 55 kDa regulatory subunit B alpha isoform OS Homo sapiens GN	240.508	0.79	52205.4	24	6	36	12.53	4.0721	0.2126
506	2ABA_HUMAN	P63151	Serine threonine protein phosphatase 2A 55 kDa regulatory subunit B alpha isoform OS Homo sapiens GN	160.375	1.92	52205.4	23	6	36	9.62	3.9463	0.206
527	2ABA_HUMAN	P63151	Serine threonine protein phosphatase 2A 55 kDa regulatory subunit B alpha isoform OS Homo sapiens GN	230.441	2.01	52205.4	19	5	36	12.08	3.79	0.1979
316	2ABA_HUMAN	P63151	Serine threonine protein phosphatase 2A 55 kDa regulatory subunit B alpha isoform OS Homo sapiens GN	411.713	0	52205.4	29	5	36	9.4	3.5897	0.1874
452	2ABA_HUMAN	P63151	Serine threonine protein phosphatase 2A 55 kDa regulatory subunit B alpha isoform OS Homo sapiens GN	384.673	1.17	52205.4	32	8	36	19.24	3.4978	0.1826
340	2ABA_HUMAN	P63151	Serine threonine protein phosphatase 2A 55 kDa regulatory subunit B alpha isoform OS Homo sapiens GN	846.929	0	52205.4	24	4	36	12.08	2.9227	0.1526
365	2ABA_HUMAN	P63151	Serine threonine protein phosphatase 2A 55 kDa regulatory subunit B alpha isoform OS Homo sapiens GN	171.655	2.27	52205.4	16	4	36	10.96	2.8134	0.1469
342	2ABA_HUMAN	P63151	Serine threonine protein phosphatase 2A 55 kDa regulatory subunit B alpha isoform OS Homo sapiens GN	361.975	1.18	52205.4	13	5	36	12.3	2.6726	0.1395
412	2ABA_HUMAN	P63151	Serine threonine protein phosphatase 2A 55 kDa regulatory subunit B alpha isoform OS Homo sapiens GN	340.603	0	52205.4	18	5	36	11.86	2.2959	0.1199
499	2ABA_HUMAN	P63151	Serine threonine protein phosphatase 2A 55 kDa regulatory subunit B alpha isoform OS Homo sapiens GN	176.865	2.13	52205.4	14	4	36	10.07	2.1273	0.1111
395	2ABD_HUMAN	Q66LE6	Serine threonine protein phosphatase 2A 55 kDa regulatory subunit B delta isoform OS Homo sapiens GN	470.928	0	52612.8	24	5	32	9.27	0.9957	0.0524	17
500	2ABG_HUMAN	Q9Y2T4	Serine threonine protein phosphatase 2A 55 kDa regulatory subunit B gamma isoform OS Homo sapiens GN	338.215	1.6	51971.3	13	2	36	4.03	3.7302	0.1939	18
52	2B1C_HUMAN	Q95IE3	HLA class II histocompatibility antigen DRB1 12 beta chain OS Homo sapiens GN HLA DRB1 PE 1 SV 1	332.425	0	30220.2	9	2	17	3.76	1.4307	0.0432	19
256	3BP1_HUMAN	Q9Y3L3	SH3 domain binding protein 1 OS Homo sapiens GN SH3BP1 PE 1 SV 3	137.371	3.68	76055.5	23	6	59	7.99	22.7231	1.7282	20
257	3BP1_HUMAN	Q9Y3L3	SH3 domain binding protein 1 OS Homo sapiens GN SH3BP1 PE 1 SV 3	306.079	1.05	76055.5	37	9	59	12.55	6.734	0.5122
259	3BP1_HUMAN	Q9Y3L3	SH3 domain binding protein 1 OS Homo sapiens GN SH3BP1 PE 1 SV 3	185.573	1.83	76055.5	23	6	59	9.84	2.8897	0.2198
741	3BP2_HUMAN	P78314	SH3 domain binding protein 2 OS Homo sapiens GN SH3BP2 PE 1 SV 2	158.082	0	62699.9	34	6	47	7.84	4.5752	0.2869	21
585	3BP5L_HUMAN	Q7L8J4	SH3 domain binding protein 5 like OS Homo sapiens GN SH3BP5L PE 1 SV 1	957.026	0	43727.4	39	7	32	23.16	13.0837	0.5721	22
559	3BP5L_HUMAN	Q7L8J4	SH3 domain binding protein 5 like OS Homo sapiens GN SH3BP5L PE 1 SV 1	555.911	1.5	43727.4	46	9	32	17.56	11.4836	0.5021
558	3BP5L_HUMAN	Q7L8J4	SH3 domain binding protein 5 like OS Homo sapiens GN SH3BP5L PE 1 SV 1	531.888	0	43727.4	45	8	32	19.34	11.3167	0.4948
586	3BP5L_HUMAN	Q7L8J4	SH3 domain binding protein 5 like OS Homo sapiens GN SH3BP5L PE 1 SV 1	271.857	0	43727.4	25	6	32	20.36	10.5238	0.4602
441	3HIDH_HUMAN	P31937	3 hydroxyisobutyrate dehydrogenase mitochondrial OS Homo sapiens GN HIBADH PE 1 SV 2	13088.5	0	35728.2	148	13	24	45.24	93.8539	3.3532	23
468	3HIDH_HUMAN	P31937	3 hydroxyisobutyrate dehydrogenase mitochondrial OS Homo sapiens GN HIBADH PE 1 SV 2	10511.6	0	35728.2	144	14	24	45.54	84.3741	3.0145
442	3HIDH_HUMAN	P31937	3 hydroxyisobutyrate dehydrogenase mitochondrial OS Homo sapiens GN HIBADH PE 1 SV 2	7291.93	0	35728.2	109	11	24	35.42	50.3556	1.7991
469	3HIDH_HUMAN	P31937	3 hydroxyisobutyrate dehydrogenase mitochondrial OS Homo sapiens GN HIBADH PE 1 SV 2	4293.77	0	35728.2	77	7	24	20.54	27.8367	0.9946
415	3HIDH_HUMAN	P31937	3 hydroxyisobutyrate dehydrogenase mitochondrial OS Homo sapiens GN HIBADH PE 1 SV 2	718.789	0	35728.2	22	4	24	17.56	13.3263	0.4761
467	3HIDH_HUMAN	P31937	3 hydroxyisobutyrate dehydrogenase mitochondrial OS Homo sapiens GN HIBADH PE 1 SV 2	1378.59	0	35728.2	41	6	24	23.51	9.4032	0.336
414	3HIDH_HUMAN	P31937	3 hydroxyisobutyrate dehydrogenase mitochondrial OS Homo sapiens GN HIBADH PE 1 SV 2	499.648	1.05	35728.2	24	4	24	16.07	5.9821	0.2137
387	3HIDH_HUMAN	P31937	3 hydroxyisobutyrate dehydrogenase mitochondrial OS Homo sapiens GN HIBADH PE 1 SV 2	267.078	2.6	35728.2	15	4	24	17.56	2.16	0.0772
449	3HIDH_HUMAN	P31937	3 hydroxyisobutyrate dehydrogenase mitochondrial OS Homo sapiens GN HIBADH PE 1 SV 2	207.953	1.79	35728.2	9	2	24	8.04	1.9403	0.0693
451	4F2_HUMAN	P08195	4F2 cell surface antigen heavy chain OS Homo sapiens GN SLC3A2 PE 1 SV 3	242.057	3.21	68222.2	19	3	47	8.89	56.8607	3.8792	24
499	4F2_HUMAN	P08195	4F2 cell surface antigen heavy chain OS Homo sapiens GN SLC3A2 PE 1 SV 3	135.085	3.15	68222.2	11	4	47	7.78	2.9553	0.2016
713	5NT3B_HUMAN	Q969T7	7 methylguanosine phosphate specific 5 nucleotidase OS Homo sapiens GN NT5C3B PE 1 SV 4	610.85	0	34674.7	59	8	27	23.67	15.2932	0.5303	25
686	5NT3B_HUMAN	Q969T7	7 methylguanosine phosphate specific 5 nucleotidase OS Homo sapiens GN NT5C3B PE 1 SV 4	106.422	1.19	34674.7	29	7	27	14.67	7.0367	0.244
289	5NTC_HUMAN	P49902	Cytosolic purine 5 nucleotidase OS Homo sapiens GN NT5C2 PE 1 SV 1	1015.31	0.72	65426.1	71	8	37	17.65	16.7592	1.0965	26
262	5NTC_HUMAN	P49902	Cytosolic purine 5 nucleotidase OS Homo sapiens GN NT5C2 PE 1 SV 1	967.885	0	65426.1	69	8	37	15.69	16.7571	1.0963
290	5NTC_HUMAN	P49902	Cytosolic purine 5 nucleotidase OS Homo sapiens GN NT5C2 PE 1 SV 1	441.802	2	65426.1	67	10	37	16.76	9.6937	0.6342
259	5NTC_HUMAN	P49902	Cytosolic purine 5 nucleotidase OS Homo sapiens GN NT5C2 PE 1 SV 1	1471.24	0	65426.1	89	14	37	29.06	8.7368	0.5716
263	5NTC_HUMAN	P49902	Cytosolic purine 5 nucleotidase OS Homo sapiens GN NT5C2 PE 1 SV 1	323.683	2.65	65426.1	54	9	37	10.52	7.4366	0.4865
286	5NTC_HUMAN	P49902	Cytosolic purine 5 nucleotidase OS Homo sapiens GN NT5C2 PE 1 SV 1	207.449	0	65426.1	34	5	37	7.66	7.2321	0.4732
235	5NTC_HUMAN	P49902	Cytosolic purine 5 nucleotidase OS Homo sapiens GN NT5C2 PE 1 SV 1	530.741	0.71	65426.1	40	6	37	12.83	5.1818	0.339
232	5NTC_HUMAN	P49902	Cytosolic purine 5 nucleotidase OS Homo sapiens GN NT5C2 PE 1 SV 1	152.792	1.2	65426.1	30	6	37	8.02	4.2521	0.2782
317	5NTC_HUMAN	P49902	Cytosolic purine 5 nucleotidase OS Homo sapiens GN NT5C2 PE 1 SV 1	219.517	2.45	65426.1	26	7	37	6.77	3.0536	0.1998
178	5NTC_HUMAN	P49902	Cytosolic purine 5 nucleotidase OS Homo sapiens GN NT5C2 PE 1 SV 1	190.087	3.31	65426.1	12	4	37	4.99	2.6649	0.1744
320	5NTC_HUMAN	P49902	Cytosolic purine 5 nucleotidase OS Homo sapiens GN NT5C2 PE 1 SV 1	228.077	2.45	65426.1	20	6	37	9.98	2.5069	0.164
236	5NTC_HUMAN	P49902	Cytosolic purine 5 nucleotidase OS Homo sapiens GN NT5C2 PE 1 SV 1	368.504	0	65426.1	21	4	37	6.6	2.1666	0.1418
19	5NTD_HUMAN	P21589	5 nucleotidase OS Homo sapiens GN NT5E PE 1 SV 1	405.53	0.66	63938.1	29	6	35	9.58	4.6545	0.2976	27
635	5NTD_HUMAN	P21589	5 nucleotidase OS Homo sapiens GN NT5E PE 1 SV 1	263.501	2.86	63938.1	9	4	35	12.54	3.9268	0.2511
125	5NTD_HUMAN	P21589	5 nucleotidase OS Homo sapiens GN NT5E PE 1 SV 1	205.999	1.23	63938.1	14	5	35	15.51	2.3136	0.1479
279	5NTD_HUMAN	P21589	5 nucleotidase OS Homo sapiens GN NT5E PE 1 SV 1	154.318	4.03	63938.1	13	3	35	4.53	1.8385	0.1175
45	5NTD_HUMAN	P21589	5 nucleotidase OS Homo sapiens GN NT5E PE 1 SV 1	269.668	2.75	63938.1	20	6	35	11.67	1.2353	0.079
387	6PGD_HUMAN	P52209	6 phosphogluconate dehydrogenase decarboxylating OS Homo sapiens GN PGD PE 1 SV 3	26767.5	0	53653.3	395	24	36	59.21	251.504	13.494	28
361	6PGD_HUMAN	P52209	6 phosphogluconate dehydrogenase decarboxylating OS Homo sapiens GN PGD PE 1 SV 3	23568.4	0	53653.3	295	20	36	46.17	249.999	13.4133
360	6PGD_HUMAN	P52209	6 phosphogluconate dehydrogenase decarboxylating OS Homo sapiens GN PGD PE 1 SV 3	516.494	0	53653.3	64	9	36	21.12	235.577	12.6395
388	6PGD_HUMAN	P52209	6 phosphogluconate dehydrogenase decarboxylating OS Homo sapiens GN PGD PE 1 SV 3	22818.8	0	53653.3	436	28	36	53	227.295	12.1951
393	6PGD_HUMAN	P52209	6 phosphogluconate dehydrogenase decarboxylating OS Homo sapiens GN PGD PE 1 SV 3	10060.1	0	53653.3	190	17	36	35.2	84.7917	4.5494
391	6PGD_HUMAN	P52209	6 phosphogluconate dehydrogenase decarboxylating OS Homo sapiens GN PGD PE 1 SV 3	8349.45	0	53653.3	204	20	36	42.86	84.0374	4.5089
392	6PGD_HUMAN	P52209	6 phosphogluconate dehydrogenase decarboxylating OS Homo sapiens GN PGD PE 1 SV 3	9073.15	0	53653.3	187	21	36	44.31	83.8777	4.5003
333	6PGD_HUMAN	P52209	6 phosphogluconate dehydrogenase decarboxylating OS Homo sapiens GN PGD PE 1 SV 3	9520.17	0	53653.3	174	15	36	33.13	82.6347	4.4336
386	6PGD_HUMAN	P52209	6 phosphogluconate dehydrogenase decarboxylating OS Homo sapiens GN PGD PE 1 SV 3	12109.8	0	53653.3	177	16	36	37.68	80.8802	4.3395
364	6PGD_HUMAN	P52209	6 phosphogluconate dehydrogenase decarboxylating OS Homo sapiens GN PGD PE 1 SV 3	5129.14	0	53653.3	122	13	36	27.74	78.0389	4.187
365	6PGD_HUMAN	P52209	6 phosphogluconate dehydrogenase decarboxylating OS Homo sapiens GN PGD PE 1 SV 3	9853.94	0	53653.3	150	16	36	34.99	71.4279	3.8323
414	6PGD_HUMAN	P52209	6 phosphogluconate dehydrogenase decarboxylating OS Homo sapiens GN PGD PE 1 SV 3	9351.68	0	53653.3	187	19	36	39.75	65.5014	3.5144
394	6PGD_HUMAN	P52209	6 phosphogluconate dehydrogenase decarboxylating OS Homo sapiens GN PGD PE 1 SV 3	6684.81	0	53653.3	173	19	36	45.55	62.201	3.3373
389	6PGD_HUMAN	P52209	6 phosphogluconate dehydrogenase decarboxylating OS Homo sapiens GN PGD PE 1 SV 3	11320.5	0	53653.3	192	21	36	45.34	60.9215	3.2686
366	6PGD_HUMAN	P52209	6 phosphogluconate dehydrogenase decarboxylating OS Homo sapiens GN PGD PE 1 SV 3	4752.19	0	53653.3	142	15	36	34.99	59.4921	3.1919
390	6PGD_HUMAN	P52209	6 phosphogluconate dehydrogenase decarboxylating OS Homo sapiens GN PGD PE 1 SV 3	9284.57	0	53653.3	197	18	36	36.02	58.019	3.1129
334	6PGD_HUMAN	P52209	6 phosphogluconate dehydrogenase decarboxylating OS Homo sapiens GN PGD PE 1 SV 3	4675.95	0	53653.3	120	15	36	37.27	46.0448	2.4705
306	6PGD_HUMAN	P52209	6 phosphogluconate dehydrogenase decarboxylating OS Homo sapiens GN PGD PE 1 SV 3	7312.6	0	53653.3	138	14	36	32.92	46.0053	2.4683
367	6PGD_HUMAN	P52209	6 phosphogluconate dehydrogenase decarboxylating OS Homo sapiens GN PGD PE 1 SV 3	3498.95	0	53653.3	96	12	36	29.61	42.7114	2.2916
420	6PGD_HUMAN	P52209	6 phosphogluconate dehydrogenase decarboxylating OS Homo sapiens GN PGD PE 1 SV 3	5279.53	0	53653.3	117	14	36	30.64	42.4355	2.2768
363	6PGD_HUMAN	P52209	6 phosphogluconate dehydrogenase decarboxylating OS Homo sapiens GN PGD PE 1 SV 3	3719.91	0	53653.3	127	17	36	44.31	35.1948	1.8883
447	6PGD_HUMAN	P52209	6 phosphogluconate dehydrogenase decarboxylating OS Homo sapiens GN PGD PE 1 SV 3	2859.24	0	53653.3	108	14	36	29.4	33.4815	1.7964
415	6PGD_HUMAN	P52209	6 phosphogluconate dehydrogenase decarboxylating OS Homo sapiens GN PGD PE 1 SV 3	4969.04	0	53653.3	146	17	36	35.4	32.691	1.754
362	6PGD_HUMAN	P52209	6 phosphogluconate dehydrogenase decarboxylating OS Homo sapiens GN PGD PE 1 SV 3	2805.81	0	53653.3	72	10	36	28.36	31.8271	1.7076
448	6PGD_HUMAN	P52209	6 phosphogluconate dehydrogenase decarboxylating OS Homo sapiens GN PGD PE 1 SV 3	2838.54	0	53653.3	109	14	36	30.02	29.9227	1.6055
421	6PGD_HUMAN	P52209	6 phosphogluconate dehydrogenase decarboxylating OS Homo sapiens GN PGD PE 1 SV 3	3095.54	0	53653.3	104	15	36	33.13	29.0157	1.5568
307	6PGD_HUMAN	P52209	6 phosphogluconate dehydrogenase decarboxylating OS Homo sapiens GN PGD PE 1 SV 3	3842.22	0	53653.3	74	9	36	29.19	27.4795	1.4744
419	6PGD_HUMAN	P52209	6 phosphogluconate dehydrogenase decarboxylating OS Homo sapiens GN PGD PE 1 SV 3	1850.88	0	53653.3	74	11	36	26.5	23.0249	1.2354
395	6PGD_HUMAN	P52209	6 phosphogluconate dehydrogenase decarboxylating OS Homo sapiens GN PGD PE 1 SV 3	1486.76	0	53653.3	80	12	36	24.84	21.9724	1.1789
446	6PGD_HUMAN	P52209	6 phosphogluconate dehydrogenase decarboxylating OS Homo sapiens GN PGD PE 1 SV 3	1338.26	0	53653.3	80	13	36	29.81	21.9067	1.1754
279	6PGD_HUMAN	P52209	6 phosphogluconate dehydrogenase decarboxylating OS Homo sapiens GN PGD PE 1 SV 3	2452.83	0	53653.3	91	13	36	34.99	19.5973	1.0515
441	6PGD_HUMAN	P52209	6 phosphogluconate dehydrogenase decarboxylating OS Homo sapiens GN PGD PE 1 SV 3	1157.84	0	53653.3	50	7	36	21.12	17.8421	0.9573
474	6PGD_HUMAN	P52209	6 phosphogluconate dehydrogenase decarboxylating OS Homo sapiens GN PGD PE 1 SV 3	1494.72	0	53653.3	56	9	36	22.36	16.7858	0.9006
418	6PGD_HUMAN	P52209	6 phosphogluconate dehydrogenase decarboxylating OS Homo sapiens GN PGD PE 1 SV 3	1310.89	0	53653.3	68	10	36	22.57	15.9429	0.8554
422	6PGD_HUMAN	P52209	6 phosphogluconate dehydrogenase decarboxylating OS Homo sapiens GN PGD PE 1 SV 3	878.985	0	53653.3	52	8	36	22.77	15.5391	0.8337
339	6PGD_HUMAN	P52209	6 phosphogluconate dehydrogenase decarboxylating OS Homo sapiens GN PGD PE 1 SV 3	443.051	1.12	53653.3	38	8	36	19.88	15.4372	0.8283
378	6PGD_HUMAN	P52209	6 phosphogluconate dehydrogenase decarboxylating OS Homo sapiens GN PGD PE 1 SV 3	1506.03	0	53653.3	56	10	36	24.22	14.1165	0.7574
475	6PGD_HUMAN	P52209	6 phosphogluconate dehydrogenase decarboxylating OS Homo sapiens GN PGD PE 1 SV 3	385.943	0	53653.3	40	7	36	18.63	14.0463	0.7536
385	6PGD_HUMAN	P52209	6 phosphogluconate dehydrogenase decarboxylating OS Homo sapiens GN PGD PE 1 SV 3	2317.17	0	53653.3	57	8	36	23.6	14.0196	0.7522
445	6PGD_HUMAN	P52209	6 phosphogluconate dehydrogenase decarboxylating OS Homo sapiens GN PGD PE 1 SV 3	995.303	0	53653.3	45	7	36	16.56	13.8231	0.7417
449	6PGD_HUMAN	P52209	6 phosphogluconate dehydrogenase decarboxylating OS Homo sapiens GN PGD PE 1 SV 3	585.813	0	53653.3	42	7	36	20.91	12.573	0.6746
340	6PGD_HUMAN	P52209	6 phosphogluconate dehydrogenase decarboxylating OS Homo sapiens GN PGD PE 1 SV 3	1383.15	0	53653.3	66	10	36	27.33	12.3667	0.6635
413	6PGD_HUMAN	P52209	6 phosphogluconate dehydrogenase decarboxylating OS Homo sapiens GN PGD PE 1 SV 3	1134.6	0	53653.3	49	8	36	19.88	11.748	0.6303
442	6PGD_HUMAN	P52209	6 phosphogluconate dehydrogenase decarboxylating OS Homo sapiens GN PGD PE 1 SV 3	724.456	0	53653.3	40	8	36	18.63	11.408	0.6121
473	6PGD_HUMAN	P52209	6 phosphogluconate dehydrogenase decarboxylating OS Homo sapiens GN PGD PE 1 SV 3	387.434	0	53653.3	33	7	36	12.22	11.2021	0.601
417	6PGD_HUMAN	P52209	6 phosphogluconate dehydrogenase decarboxylating OS Homo sapiens GN PGD PE 1 SV 3	529.803	0	53653.3	42	8	36	18.63	10.501	0.5634
368	6PGD_HUMAN	P52209	6 phosphogluconate dehydrogenase decarboxylating OS Homo sapiens GN PGD PE 1 SV 3	732.492	0	53653.3	34	7	36	22.36	10.1554	0.5449
376	6PGD_HUMAN	P52209	6 phosphogluconate dehydrogenase decarboxylating OS Homo sapiens GN PGD PE 1 SV 3	792.3	0	53653.3	71	10	36	24.02	9.9101	0.5317
444	6PGD_HUMAN	P52209	6 phosphogluconate dehydrogenase decarboxylating OS Homo sapiens GN PGD PE 1 SV 3	813.744	0	53653.3	36	7	36	17.6	9.8078	0.5262
377	6PGD_HUMAN	P52209	6 phosphogluconate dehydrogenase decarboxylating OS Homo sapiens GN PGD PE 1 SV 3	1330.73	0	53653.3	61	10	36	24.02	9.7746	0.5244
332	6PGD_HUMAN	P52209	6 phosphogluconate dehydrogenase decarboxylating OS Homo sapiens GN PGD PE 1 SV 3	413.86	0	53653.3	24	4	36	12.01	9.0996	0.4882
397	6PGD_HUMAN	P52209	6 phosphogluconate dehydrogenase decarboxylating OS Homo sapiens GN PGD PE 1 SV 3	422.656	0	53653.3	19	4	36	11.39	9.0123	0.4835
253	6PGD_HUMAN	P52209	6 phosphogluconate dehydrogenase decarboxylating OS Homo sapiens GN PGD PE 1 SV 3	1075.44	0	53653.3	49	9	36	25.26	8.8117	0.4728
501	6PGD_HUMAN	P52209	6 phosphogluconate dehydrogenase decarboxylating OS Homo sapiens GN PGD PE 1 SV 3	394.611	0.66	53653.3	26	4	36	10.14	8.6517	0.4642
416	6PGD_HUMAN	P52209	6 phosphogluconate dehydrogenase decarboxylating OS Homo sapiens GN PGD PE 1 SV 3	485.08	0	53653.3	26	5	36	10.97	8.6235	0.4627
313	6PGD_HUMAN	P52209	6 phosphogluconate dehydrogenase decarboxylating OS Homo sapiens GN PGD PE 1 SV 3	682.745	0	53653.3	36	7	36	13.25	8.2724	0.4438
384	6PGD_HUMAN	P52209	6 phosphogluconate dehydrogenase decarboxylating OS Homo sapiens GN PGD PE 1 SV 3	1433.96	0	53653.3	44	8	36	14.08	8.2628	0.4433
312	6PGD_HUMAN	P52209	6 phosphogluconate dehydrogenase decarboxylating OS Homo sapiens GN PGD PE 1 SV 3	1094.82	0	53653.3	35	8	36	19.46	7.2118	0.3869
280	6PGD_HUMAN	P52209	6 phosphogluconate dehydrogenase decarboxylating OS Homo sapiens GN PGD PE 1 SV 3	689.128	0	53653.3	39	7	36	20.08	7.0774	0.3797
374	6PGD_HUMAN	P52209	6 phosphogluconate dehydrogenase decarboxylating OS Homo sapiens GN PGD PE 1 SV 3	588.707	0	53653.3	41	8	36	15.53	6.3107	0.3386
423	6PGD_HUMAN	P52209	6 phosphogluconate dehydrogenase decarboxylating OS Homo sapiens GN PGD PE 1 SV 3	388.524	0	53653.3	25	6	36	9.52	6.1319	0.329
451	6PGD_HUMAN	P52209	6 phosphogluconate dehydrogenase decarboxylating OS Homo sapiens GN PGD PE 1 SV 3	442.964	0	53653.3	24	5	36	14.08	5.858	0.3143
404	6PGD_HUMAN	P52209	6 phosphogluconate dehydrogenase decarboxylating OS Homo sapiens GN PGD PE 1 SV 3	236.214	1.28	53653.3	29	6	36	15.11	5.1549	0.2766
471	6PGD_HUMAN	P52209	6 phosphogluconate dehydrogenase decarboxylating OS Homo sapiens GN PGD PE 1 SV 3	272.027	0	53653.3	13	2	36	5.18	4.7714	0.256
405	6PGD_HUMAN	P52209	6 phosphogluconate dehydrogenase decarboxylating OS Homo sapiens GN PGD PE 1 SV 3	199.311	0	53653.3	29	6	36	17.81	4.7451	0.2546
369	6PGD_HUMAN	P52209	6 phosphogluconate dehydrogenase decarboxylating OS Homo sapiens GN PGD PE 1 SV 3	431.908	3.49	53653.3	14	4	36	12.01	4.6916	0.2517
336	6PGD_HUMAN	P52209	6 phosphogluconate dehydrogenase decarboxylating OS Homo sapiens GN PGD PE 1 SV 3	144.025	0	53653.3	10	2	36	3.52	4.6665	0.2504
383	6PGD_HUMAN	P52209	6 phosphogluconate dehydrogenase decarboxylating OS Homo sapiens GN PGD PE 1 SV 3	166.014	0	53653.3	25	6	36	5.8	4.4017	0.2362
305	6PGD_HUMAN	P52209	6 phosphogluconate dehydrogenase decarboxylating OS Homo sapiens GN PGD PE 1 SV 3	166.487	0	53653.3	19	5	36	9.32	4.0602	0.2178
252	6PGD_HUMAN	P52209	6 phosphogluconate dehydrogenase decarboxylating OS Homo sapiens GN PGD PE 1 SV 3	413.052	0	53653.3	15	3	36	9.11	3.8588	0.207
450	6PGD_HUMAN	P52209	6 phosphogluconate dehydrogenase decarboxylating OS Homo sapiens GN PGD PE 1 SV 3	263.393	0.53	53653.3	21	5	36	6.21	3.3256	0.1784
472	6PGD_HUMAN	P52209	6 phosphogluconate dehydrogenase decarboxylating OS Homo sapiens GN PGD PE 1 SV 3	481.137	0	53653.3	20	4	36	10.77	3.1749	0.1703
357	6PGD_HUMAN	P52209	6 phosphogluconate dehydrogenase decarboxylating OS Homo sapiens GN PGD PE 1 SV 3	212.361	0	53653.3	11	2	36	5.8	2.6447	0.1419
353	6PGD_HUMAN	P52209	6 phosphogluconate dehydrogenase decarboxylating OS Homo sapiens GN PGD PE 1 SV 3	134.454	0	53653.3	20	3	36	7.87	2.2124	0.1187
352	6PGD_HUMAN	P52209	6 phosphogluconate dehydrogenase decarboxylating OS Homo sapiens GN PGD PE 1 SV 3	150.178	0	53653.3	21	5	36	10.35	2.0608	0.1106
286	6PGD_HUMAN	P52209	6 phosphogluconate dehydrogenase decarboxylating OS Homo sapiens GN PGD PE 1 SV 3	144.116	1.92	53653.3	15	4	36	7.87	1.8536	0.0995
788	6PGL_HUMAN	O95336	6 phosphogluconolactonase OS Homo sapiens GN PGLS PE 1 SV 2	6551.79	0	27832	164	12	18	61.24	124.628	3.4687	29
815	6PGL_HUMAN	O95336	6 phosphogluconolactonase OS Homo sapiens GN PGLS PE 1 SV 2	6754.53	0	27832	171	11	18	58.53	109.186	3.0389
816	6PGL_HUMAN	O95336	6 phosphogluconolactonase OS Homo sapiens GN PGLS PE 1 SV 2	18398.3	0	27832	242	13	18	66.28	100.724	2.8034
789	6PGL_HUMAN	O95336	6 phosphogluconolactonase OS Homo sapiens GN PGLS PE 1 SV 2	20911	0	27832	222	13	18	56.59	78.4239	2.1827
843	6PGL_HUMAN	O95336	6 phosphogluconolactonase OS Homo sapiens GN PGLS PE 1 SV 2	13282.3	0	27832	146	12	18	65.5	51.4527	1.432
817	6PGL_HUMAN	O95336	6 phosphogluconolactonase OS Homo sapiens GN PGLS PE 1 SV 2	13050.4	0	27832	146	11	18	55.43	50.3636	1.4017
842	6PGL_HUMAN	O95336	6 phosphogluconolactonase OS Homo sapiens GN PGLS PE 1 SV 2	1335.06	0	27832	57	6	18	37.21	37.3531	1.0396
818	6PGL_HUMAN	O95336	6 phosphogluconolactonase OS Homo sapiens GN PGLS PE 1 SV 2	9679.61	0	27832	123	12	18	60.08	35.6068	0.991
814	6PGL_HUMAN	O95336	6 phosphogluconolactonase OS Homo sapiens GN PGLS PE 1 SV 2	1154.75	0	27832	48	7	18	52.33	29.9518	0.8336
790	6PGL_HUMAN	O95336	6 phosphogluconolactonase OS Homo sapiens GN PGLS PE 1 SV 2	6852.34	0	27832	111	10	18	49.22	27.6647	0.77
819	6PGL_HUMAN	O95336	6 phosphogluconolactonase OS Homo sapiens GN PGLS PE 1 SV 2	2029.2	0	27832	85	10	18	49.22	25.0686	0.6977
761	6PGL_HUMAN	O95336	6 phosphogluconolactonase OS Homo sapiens GN PGLS PE 1 SV 2	3980.3	0	27832	80	8	18	39.92	21.9299	0.6104
10	6PGL_HUMAN	O95336	6 phosphogluconolactonase OS Homo sapiens GN PGLS PE 1 SV 2	8171.67	0	27832	77	10	18	56.2	21.1719	0.5893
787	6PGL_HUMAN	O95336	6 phosphogluconolactonase OS Homo sapiens GN PGLS PE 1 SV 2	1666.6	0	27832	81	10	18	53.49	21.0687	0.5864
303	6PGL_HUMAN	O95336	6 phosphogluconolactonase OS Homo sapiens GN PGLS PE 1 SV 2	2106.09	0	27832	27	5	18	24.42	19.1053	0.5317
844	6PGL_HUMAN	O95336	6 phosphogluconolactonase OS Homo sapiens GN PGLS PE 1 SV 2	1856.28	0	27832	68	10	18	49.22	18.3712	0.5113
841	6PGL_HUMAN	O95336	6 phosphogluconolactonase OS Homo sapiens GN PGLS PE 1 SV 2	1102.69	0	27832	52	7	18	36.43	16.8045	0.4677
791	6PGL_HUMAN	O95336	6 phosphogluconolactonase OS Homo sapiens GN PGLS PE 1 SV 2	1058.25	0	27832	54	8	18	39.92	16.294	0.4535
870	6PGL_HUMAN	O95336	6 phosphogluconolactonase OS Homo sapiens GN PGLS PE 1 SV 2	1424.38	0	27832	60	10	18	49.22	15.2655	0.4249
762	6PGL_HUMAN	O95336	6 phosphogluconolactonase OS Homo sapiens GN PGLS PE 1 SV 2	1284.43	0	27832	37	6	18	24.81	14.4458	0.4021
895	6PGL_HUMAN	O95336	6 phosphogluconolactonase OS Homo sapiens GN PGLS PE 1 SV 2	1381.05	0	27832	68	9	18	55.04	14.2497	0.3966
64	6PGL_HUMAN	O95336	6 phosphogluconolactonase OS Homo sapiens GN PGLS PE 1 SV 2	1843.85	0	27832	37	6	18	36.43	11.6351	0.3238
734	6PGL_HUMAN	O95336	6 phosphogluconolactonase OS Homo sapiens GN PGLS PE 1 SV 2	1529.74	0	27832	32	6	18	25.97	11.3458	0.3158
792	6PGL_HUMAN	O95336	6 phosphogluconolactonase OS Homo sapiens GN PGLS PE 1 SV 2	626.623	0	27832	35	7	18	38.37	11.0206	0.3067
384	6PGL_HUMAN	O95336	6 phosphogluconolactonase OS Homo sapiens GN PGLS PE 1 SV 2	261.059	0	27832	15	4	18	24.42	10.52	0.2928
845	6PGL_HUMAN	O95336	6 phosphogluconolactonase OS Homo sapiens GN PGLS PE 1 SV 2	853.812	0	27832	55	10	18	49.22	10.2655	0.2857
896	6PGL_HUMAN	O95336	6 phosphogluconolactonase OS Homo sapiens GN PGLS PE 1 SV 2	1006.86	0	27832	55	10	18	49.22	9.9101	0.2758
793	6PGL_HUMAN	O95336	6 phosphogluconolactonase OS Homo sapiens GN PGLS PE 1 SV 2	713.983	0	27832	46	7	18	38.37	9.8362	0.2738
9	6PGL_HUMAN	O95336	6 phosphogluconolactonase OS Homo sapiens GN PGLS PE 1 SV 2	4125.14	0	27832	71	10	18	49.22	9.6647	0.269
820	6PGL_HUMAN	O95336	6 phosphogluconolactonase OS Homo sapiens GN PGLS PE 1 SV 2	534.711	0	27832	28	4	18	16.28	9.3885	0.2613
846	6PGL_HUMAN	O95336	6 phosphogluconolactonase OS Homo sapiens GN PGLS PE 1 SV 2	1118.07	0	27832	43	6	18	28.29	9.3735	0.2609
897	6PGL_HUMAN	O95336	6 phosphogluconolactonase OS Homo sapiens GN PGLS PE 1 SV 2	885.759	6.67	27832	37	5	18	22.48	8.605	0.2395
37	6PGL_HUMAN	O95336	6 phosphogluconolactonase OS Homo sapiens GN PGLS PE 1 SV 2	4513.6	0	27832	75	11	18	55.43	8.5218	0.2372
869	6PGL_HUMAN	O95336	6 phosphogluconolactonase OS Homo sapiens GN PGLS PE 1 SV 2	685.422	0	27832	35	6	18	27.91	8.3342	0.232
794	6PGL_HUMAN	O95336	6 phosphogluconolactonase OS Homo sapiens GN PGLS PE 1 SV 2	553.828	0	27832	28	6	18	31.01	8.0375	0.2237
707	6PGL_HUMAN	O95336	6 phosphogluconolactonase OS Homo sapiens GN PGLS PE 1 SV 2	759.836	0	27832	23	5	18	24.03	7.9002	0.2199
821	6PGL_HUMAN	O95336	6 phosphogluconolactonase OS Homo sapiens GN PGLS PE 1 SV 2	484.828	0	27832	23	4	18	16.28	7.6776	0.2137
708	6PGL_HUMAN	O95336	6 phosphogluconolactonase OS Homo sapiens GN PGLS PE 1 SV 2	1097.59	0	27832	32	7	18	31.78	7.6279	0.2123
735	6PGL_HUMAN	O95336	6 phosphogluconolactonase OS Homo sapiens GN PGLS PE 1 SV 2	700.955	0	27832	20	4	18	18.6	7.3814	0.2054
653	6PGL_HUMAN	O95336	6 phosphogluconolactonase OS Homo sapiens GN PGLS PE 1 SV 2	1142.48	0	27832	20	4	18	19.77	6.7731	0.1885
871	6PGL_HUMAN	O95336	6 phosphogluconolactonase OS Homo sapiens GN PGLS PE 1 SV 2	578.937	0	27832	34	7	18	41.47	6.6467	0.185
654	6PGL_HUMAN	O95336	6 phosphogluconolactonase OS Homo sapiens GN PGLS PE 1 SV 2	1212.51	0	27832	37	7	18	33.33	6.0599	0.1687
573	6PGL_HUMAN	O95336	6 phosphogluconolactonase OS Homo sapiens GN PGLS PE 1 SV 2	1040.05	0	27832	24	7	18	36.43	5.9913	0.1668
87	6PGL_HUMAN	O95336	6 phosphogluconolactonase OS Homo sapiens GN PGLS PE 1 SV 2	980.489	0	27832	40	7	18	34.11	5.6226	0.1565
681	6PGL_HUMAN	O95336	6 phosphogluconolactonase OS Homo sapiens GN PGLS PE 1 SV 2	939.395	0	27832	34	5	18	23.26	5.4018	0.1503
63	6PGL_HUMAN	O95336	6 phosphogluconolactonase OS Homo sapiens GN PGLS PE 1 SV 2	2979.27	0	27832	51	9	18	43.41	4.8886	0.1361
519	6PGL_HUMAN	O95336	6 phosphogluconolactonase OS Homo sapiens GN PGLS PE 1 SV 2	616.331	0	27832	17	3	18	15.12	4.8083	0.1338
786	6PGL_HUMAN	O95336	6 phosphogluconolactonase OS Homo sapiens GN PGLS PE 1 SV 2	179.218	0	27832	14	3	18	7.36	4.3705	0.1216
627	6PGL_HUMAN	O95336	6 phosphogluconolactonase OS Homo sapiens GN PGLS PE 1 SV 2	2033.28	0	27832	51	9	18	48.06	4.3057	0.1198
36	6PGL_HUMAN	O95336	6 phosphogluconolactonase OS Homo sapiens GN PGLS PE 1 SV 2	656.155	0	27832	30	6	18	28.68	4.0915	0.1139
91	6PGL_HUMAN	O95336	6 phosphogluconolactonase OS Homo sapiens GN PGLS PE 1 SV 2	1183.7	0	27832	31	7	18	36.82	4.0374	0.1124
62	6PGL_HUMAN	O95336	6 phosphogluconolactonase OS Homo sapiens GN PGLS PE 1 SV 2	2073.55	0	27832	43	8	18	41.86	3.7953	0.1056
600	6PGL_HUMAN	O95336	6 phosphogluconolactonase OS Homo sapiens GN PGLS PE 1 SV 2	1035.34	0	27832	28	6	18	33.33	3.7587	0.1046
868	6PGL_HUMAN	O95336	6 phosphogluconolactonase OS Homo sapiens GN PGLS PE 1 SV 2	285.227	0	27832	20	5	18	12.02	3.65	0.1016
33	6PGL_HUMAN	O95336	6 phosphogluconolactonase OS Homo sapiens GN PGLS PE 1 SV 2	486.503	0	27832	29	6	18	26.36	3.4438	0.0958
11	6PGL_HUMAN	O95336	6 phosphogluconolactonase OS Homo sapiens GN PGLS PE 1 SV 2	509.754	0	27832	25	5	18	31.01	3.307	0.092
141	6PGL_HUMAN	O95336	6 phosphogluconolactonase OS Homo sapiens GN PGLS PE 1 SV 2	391.945	0	27832	31	7	18	36.82	3.2006	0.0891
90	6PGL_HUMAN	O95336	6 phosphogluconolactonase OS Homo sapiens GN PGLS PE 1 SV 2	429.976	0	27832	19	5	18	27.52	3.1661	0.0881
248	6PGL_HUMAN	O95336	6 phosphogluconolactonase OS Homo sapiens GN PGLS PE 1 SV 2	251.439	0	27832	24	5	18	24.42	3.1458	0.0876
7	6PGL_HUMAN	O95336	6 phosphogluconolactonase OS Homo sapiens GN PGLS PE 1 SV 2	730.143	0	27832	34	7	18	39.15	3.0135	0.0839
813	6PGL_HUMAN	O95336	6 phosphogluconolactonase OS Homo sapiens GN PGLS PE 1 SV 2	227.481	0	27832	19	4	18	16.67	3.003	0.0836
60	6PGL_HUMAN	O95336	6 phosphogluconolactonase OS Homo sapiens GN PGLS PE 1 SV 2	307.507	0	27832	12	3	18	14.73	2.9732	0.0827
6	6PGL_HUMAN	O95336	6 phosphogluconolactonase OS Homo sapiens GN PGLS PE 1 SV 2	288.619	0	27832	21	5	18	28.68	2.9533	0.0822
848	6PGL_HUMAN	O95336	6 phosphogluconolactonase OS Homo sapiens GN PGLS PE 1 SV 2	270.745	0	27832	21	5	18	29.07	2.8791	0.0801
89	6PGL_HUMAN	O95336	6 phosphogluconolactonase OS Homo sapiens GN PGLS PE 1 SV 2	1265.62	0	27832	30	6	18	33.33	2.6945	0.075
682	6PGL_HUMAN	O95336	6 phosphogluconolactonase OS Homo sapiens GN PGLS PE 1 SV 2	470.902	0	27832	12	3	18	15.89	2.6825	0.0747
168	6PGL_HUMAN	O95336	6 phosphogluconolactonase OS Homo sapiens GN PGLS PE 1 SV 2	344.845	0	27832	21	4	18	18.6	2.5401	0.0707
872	6PGL_HUMAN	O95336	6 phosphogluconolactonase OS Homo sapiens GN PGLS PE 1 SV 2	250.906	0	27832	18	5	18	26.36	2.5118	0.0699
35	6PGL_HUMAN	O95336	6 phosphogluconolactonase OS Homo sapiens GN PGLS PE 1 SV 2	609.016	0	27832	25	5	18	25.19	2.503	0.0697
411	6PGL_HUMAN	O95336	6 phosphogluconolactonase OS Homo sapiens GN PGLS PE 1 SV 2	698.968	0	27832	24	6	18	25.97	2.2845	0.0636
330	6PGL_HUMAN	O95336	6 phosphogluconolactonase OS Homo sapiens GN PGLS PE 1 SV 2	492.622	0	27832	18	5	18	19.38	1.9987	0.0556
195	6PGL_HUMAN	O95336	6 phosphogluconolactonase OS Homo sapiens GN PGLS PE 1 SV 2	386.762	0	27832	25	5	18	22.87	1.6889	0.047
574	6PGL_HUMAN	O95336	6 phosphogluconolactonase OS Homo sapiens GN PGLS PE 1 SV 2	302.26	2.7	27832	11	3	18	18.99	1.4259	0.0397
492	6PGL_HUMAN	O95336	6 phosphogluconolactonase OS Homo sapiens GN PGLS PE 1 SV 2	303.462	0.92	27832	24	6	18	22.48	1.2227	0.034
146	A16A1_HUMAN	Q8IZ83	Aldehyde dehydrogenase family 16 member A1 OS Homo sapiens GN ALDH16A1 PE 1 SV 2	3109.84	0	86154.1	122	13	45	22.44	57.7455	4.975	30
200	A16A1_HUMAN	Q8IZ83	Aldehyde dehydrogenase family 16 member A1 OS Homo sapiens GN ALDH16A1 PE 1 SV 2	5138.84	0	86154.1	155	18	45	30.55	43.704	3.7653
119	A16A1_HUMAN	Q8IZ83	Aldehyde dehydrogenase family 16 member A1 OS Homo sapiens GN ALDH16A1 PE 1 SV 2	2722.15	0	86154.1	123	12	45	18.95	36.296	3.1271
97	A16A1_HUMAN	Q8IZ83	Aldehyde dehydrogenase family 16 member A1 OS Homo sapiens GN ALDH16A1 PE 1 SV 2	1995.21	0	86154.1	85	10	45	16.71	15.108	1.3016
96	A16A1_HUMAN	Q8IZ83	Aldehyde dehydrogenase family 16 member A1 OS Homo sapiens GN ALDH16A1 PE 1 SV 2	2116.6	0	86154.1	116	14	45	23.44	15.0938	1.3004
120	A16A1_HUMAN	Q8IZ83	Aldehyde dehydrogenase family 16 member A1 OS Homo sapiens GN ALDH16A1 PE 1 SV 2	1648.43	0	86154.1	109	12	45	21.2	14.1582	1.2198
173	A16A1_HUMAN	Q8IZ83	Aldehyde dehydrogenase family 16 member A1 OS Homo sapiens GN ALDH16A1 PE 1 SV 2	892.884	0	86154.1	69	12	45	19.7	12.7342	1.0971
201	A16A1_HUMAN	Q8IZ83	Aldehyde dehydrogenase family 16 member A1 OS Homo sapiens GN ALDH16A1 PE 1 SV 2	362.494	1.56	86154.1	48	9	45	9.85	9.4726	0.8161
147	A16A1_HUMAN	Q8IZ83	Aldehyde dehydrogenase family 16 member A1 OS Homo sapiens GN ALDH16A1 PE 1 SV 2	229.772	0	86154.1	48	8	45	9.73	8.5939	0.7404
121	A16A1_HUMAN	Q8IZ83	Aldehyde dehydrogenase family 16 member A1 OS Homo sapiens GN ALDH16A1 PE 1 SV 2	621.179	0	86154.1	48	7	45	10.35	7.9102	0.6815
92	A16A1_HUMAN	Q8IZ83	Aldehyde dehydrogenase family 16 member A1 OS Homo sapiens GN ALDH16A1 PE 1 SV 2	185.188	0	86154.1	41	9	45	12.22	7.4817	0.6446
122	A16A1_HUMAN	Q8IZ83	Aldehyde dehydrogenase family 16 member A1 OS Homo sapiens GN ALDH16A1 PE 1 SV 2	387.774	0	86154.1	41	7	45	10.22	6.9426	0.5981
70	A16A1_HUMAN	Q8IZ83	Aldehyde dehydrogenase family 16 member A1 OS Homo sapiens GN ALDH16A1 PE 1 SV 2	445.181	0	86154.1	51	8	45	15.09	5.9741	0.5147
98	A16A1_HUMAN	Q8IZ83	Aldehyde dehydrogenase family 16 member A1 OS Homo sapiens GN ALDH16A1 PE 1 SV 2	477.192	0	86154.1	51	10	45	18.83	5.9223	0.5102
71	A16A1_HUMAN	Q8IZ83	Aldehyde dehydrogenase family 16 member A1 OS Homo sapiens GN ALDH16A1 PE 1 SV 2	662.649	0	86154.1	42	7	45	13.59	5.6016	0.4826
95	A16A1_HUMAN	Q8IZ83	Aldehyde dehydrogenase family 16 member A1 OS Homo sapiens GN ALDH16A1 PE 1 SV 2	374.565	0	86154.1	39	7	45	10.97	5.1527	0.4439
123	A16A1_HUMAN	Q8IZ83	Aldehyde dehydrogenase family 16 member A1 OS Homo sapiens GN ALDH16A1 PE 1 SV 2	254.822	0.97	86154.1	31	7	45	10.22	3.976	0.3426
93	A16A1_HUMAN	Q8IZ83	Aldehyde dehydrogenase family 16 member A1 OS Homo sapiens GN ALDH16A1 PE 1 SV 2	173.481	1.85	86154.1	31	6	45	9.73	3.9607	0.3412
199	A16A1_HUMAN	Q8IZ83	Aldehyde dehydrogenase family 16 member A1 OS Homo sapiens GN ALDH16A1 PE 1 SV 2	170.036	1.16	86154.1	27	8	45	10.22	3.7437	0.3225
44	A16A1_HUMAN	Q8IZ83	Aldehyde dehydrogenase family 16 member A1 OS Homo sapiens GN ALDH16A1 PE 1 SV 2	190.302	0	86154.1	33	9	45	14.09	3.3795	0.2912
174	A16A1_HUMAN	Q8IZ83	Aldehyde dehydrogenase family 16 member A1 OS Homo sapiens GN ALDH16A1 PE 1 SV 2	184.791	2.44	86154.1	35	8	45	11.6	3.3208	0.2861
69	A16A1_HUMAN	Q8IZ83	Aldehyde dehydrogenase family 16 member A1 OS Homo sapiens GN ALDH16A1 PE 1 SV 2	175.335	0	86154.1	21	5	45	5.36	2.64	0.2274
125	A16A1_HUMAN	Q8IZ83	Aldehyde dehydrogenase family 16 member A1 OS Homo sapiens GN ALDH16A1 PE 1 SV 2	115.204	3.68	86154.1	26	6	45	5.11	1.8977	0.1635
294	A16L1_HUMAN	Q676U5	Autophagy related protein 16 1 OS Homo sapiens GN ATG16L1 PE 1 SV 2	171.056	1.3	68949.5	22	5	48	4.45	15.8754	1.0946	31
641	A16L2_HUMAN	Q8NAA4	Autophagy related protein 16 2 OS Homo sapiens GN ATG16L2 PE 2 SV 2	145.673	3.51	69739.7	25	7	46	10.99	32.375	2.2578	32
24	A16L2_HUMAN	Q8NAA4	Autophagy related protein 16 2 OS Homo sapiens GN ATG16L2 PE 2 SV 2	256.211	0.47	69739.7	17	6	46	7.75	15.4481	1.0773
431	A16L2_HUMAN	Q8NAA4	Autophagy related protein 16 2 OS Homo sapiens GN ATG16L2 PE 2 SV 2	192.573	0	69739.7	17	4	46	6.14	9.8975	0.6903
164	A1AT_HUMAN	P01009	Alpha 1 antitrypsin OS Homo sapiens GN SERPINA1 PE 1 SV 3	683.698	0	46907.7	41	2	34	7.18	92.1225	4.3213	33
113	A1AT_HUMAN	P01009	Alpha 1 antitrypsin OS Homo sapiens GN SERPINA1 PE 1 SV 3	521.072	0	46907.7	84	6	34	16.51	79.4274	3.7258
137	A1AT_HUMAN	P01009	Alpha 1 antitrypsin OS Homo sapiens GN SERPINA1 PE 1 SV 3	282.587	0	46907.7	39	3	34	7.18	65.9647	3.0943
306	A1CF_HUMAN	Q9NQ94	APOBEC1 complementation factor OS Homo sapiens GN A1CF PE 1 SV 1	164.118	1.68	65487.7	28	8	42	7.58	26.923	1.7631	34
210	A20A4_HUMAN	Q4UJ75	Ankyrin repeat domain containing protein 20A4 OS Homo sapiens GN ANKRD20A4 PE 2 SV 1	181.721	2.56	95061.3	21	7	87	8.75	2.6813	0.2549	35
762	A2MG_HUMAN	P01023	Alpha 2 macroglobulin OS Homo sapiens GN A2M PE 1 SV 3	833.766	0	164717	75	12	95	9.23	78.4678	12.925	36
761	A2MG_HUMAN	P01023	Alpha 2 macroglobulin OS Homo sapiens GN A2M PE 1 SV 3	449.407	0	164717	59	11	95	6.65	52.8277	8.7016
142	A2MG_HUMAN	P01023	Alpha 2 macroglobulin OS Homo sapiens GN A2M PE 1 SV 3	122.664	0	164717	58	5	95	2.85	35.5305	5.8525
763	A2MG_HUMAN	P01023	Alpha 2 macroglobulin OS Homo sapiens GN A2M PE 1 SV 3	276.366	0	164717	60	9	95	4.41	32.3923	5.3356
143	A2MG_HUMAN	P01023	Alpha 2 macroglobulin OS Homo sapiens GN A2M PE 1 SV 3	118.192	0	164717	43	4	95	2.51	32.2127	5.306
735	A2MG_HUMAN	P01023	Alpha 2 macroglobulin OS Homo sapiens GN A2M PE 1 SV 3	314.751	2.15	164717	36	8	95	4.95	28.3274	4.666
789	A2MG_HUMAN	P01023	Alpha 2 macroglobulin OS Homo sapiens GN A2M PE 1 SV 3	184.658	1.08	164717	37	6	95	2.71	18.467	3.0418
116	A2MG_HUMAN	P01023	Alpha 2 macroglobulin OS Homo sapiens GN A2M PE 1 SV 3	197.141	0	164717	51	6	95	3.26	14.9991	2.4706
734	A2MG_HUMAN	P01023	Alpha 2 macroglobulin OS Homo sapiens GN A2M PE 1 SV 3	126.677	1.37	164717	26	7	95	1.29	12.6725	2.0874
119	A2MG_HUMAN	P01023	Alpha 2 macroglobulin OS Homo sapiens GN A2M PE 1 SV 3	527.017	0	164717	55	9	95	5.9	12.5962	2.0748
816	A2MG_HUMAN	P01023	Alpha 2 macroglobulin OS Homo sapiens GN A2M PE 1 SV 3	151.519	0	164717	32	8	95	3.46	9.0069	1.4836
120	A2MG_HUMAN	P01023	Alpha 2 macroglobulin OS Homo sapiens GN A2M PE 1 SV 3	168.854	0	164717	25	6	95	2.78	6.1306	1.0098
154	AAAS_HUMAN	Q9NRG9	Aladin OS Homo sapiens GN AAAS PE 1 SV 1	177.308	3.98	60429.6	11	3	32	9.89	1.568	0.0948	37
35	AACS_HUMAN	Q86V21	Acetoacetyl CoA synthetase OS Homo sapiens GN AACS PE 1 SV 1	129.072	0	75714.6	23	4	48	8.48	12.3599	0.9358	38
7	AACS_HUMAN	Q86V21	Acetoacetyl CoA synthetase OS Homo sapiens GN AACS PE 1 SV 1	615.347	0	75714.6	79	12	48	18.9	12.0653	0.9135
62	AACS_HUMAN	Q86V21	Acetoacetyl CoA synthetase OS Homo sapiens GN AACS PE 1 SV 1	1841.27	0	75714.6	93	16	48	24.85	11.8404	0.8965
8	AACS_HUMAN	Q86V21	Acetoacetyl CoA synthetase OS Homo sapiens GN AACS PE 1 SV 1	234.974	0	75714.6	25	3	48	4.46	11.205	0.8484
24	AACS_HUMAN	Q86V21	Acetoacetyl CoA synthetase OS Homo sapiens GN AACS PE 1 SV 1	151.01	2.45	75714.6	19	4	48	4.02	10.5906	0.8019
88	AACS_HUMAN	Q86V21	Acetoacetyl CoA synthetase OS Homo sapiens GN AACS PE 1 SV 1	390.9	0	75714.6	62	11	48	16.67	10.4906	0.7943
34	AACS_HUMAN	Q86V21	Acetoacetyl CoA synthetase OS Homo sapiens GN AACS PE 1 SV 1	231.691	0	75714.6	40	7	48	11.9	8.515	0.6447
61	AACS_HUMAN	Q86V21	Acetoacetyl CoA synthetase OS Homo sapiens GN AACS PE 1 SV 1	127.703	0	75714.6	40	9	48	6.99	6.7041	0.5076
89	AACS_HUMAN	Q86V21	Acetoacetyl CoA synthetase OS Homo sapiens GN AACS PE 1 SV 1	710.361	0	75714.6	46	8	48	12.95	6.3556	0.4812
142	AACS_HUMAN	Q86V21	Acetoacetyl CoA synthetase OS Homo sapiens GN AACS PE 1 SV 1	107.114	0	75714.6	24	4	48	5.8	5.726	0.4335
250	AACS_HUMAN	Q86V21	Acetoacetyl CoA synthetase OS Homo sapiens GN AACS PE 1 SV 1	284.742	0	75714.6	32	7	48	7.74	5.4015	0.409
169	AACS_HUMAN	Q86V21	Acetoacetyl CoA synthetase OS Homo sapiens GN AACS PE 1 SV 1	124.732	0	75714.6	21	4	48	5.65	4.7306	0.3582
170	AACS_HUMAN	Q86V21	Acetoacetyl CoA synthetase OS Homo sapiens GN AACS PE 1 SV 1	173.581	0	75714.6	38	9	48	10.86	3.139	0.2377
716	AACT_HUMAN	P01011	Alpha 1 antichymotrypsin OS Homo sapiens GN SERPINA3 PE 1 SV 2	126.221	1.82	47822.1	9	3	31	12.06	33.2396	1.5896	39
270	AAED1_HUMAN	Q7RTV5	Thioredoxin like protein AAED1 OS Homo sapiens GN AAED1 PE 2 SV 1	369.701	0	25027.6	21	4	17	19.91	3.258	0.0815	40
441	AAKB1_HUMAN	Q9Y478	5 AMP activated protein kinase subunit beta 1 OS Homo sapiens GN PRKAB1 PE 1 SV 4	218.314	0	30553.4	10	2	24	7.04	11.2188	0.3428	41
392	AAKB2_HUMAN	O43741	5 AMP activated protein kinase subunit beta 2 OS Homo sapiens GN PRKAB2 PE 1 SV 1	303.27	1.84	30416.3	10	2	23	10.66	7.9023	0.2404	42
394	AAKG1_HUMAN	P54619	5 AMP activated protein kinase subunit gamma 1 OS Homo sapiens GN PRKAG1 PE 1 SV 1	2171.63	0	37750.5	50	7	27	24.47	19.0428	0.7189	43
396	AAKG1_HUMAN	P54619	5 AMP activated protein kinase subunit gamma 1 OS Homo sapiens GN PRKAG1 PE 1 SV 1	2229.78	0	37750.5	56	7	27	27.49	17.0274	0.6428
395	AAKG1_HUMAN	P54619	5 AMP activated protein kinase subunit gamma 1 OS Homo sapiens GN PRKAG1 PE 1 SV 1	1973.73	0	37750.5	60	9	27	28.7	13.3286	0.5032
393	AAKG1_HUMAN	P54619	5 AMP activated protein kinase subunit gamma 1 OS Homo sapiens GN PRKAG1 PE 1 SV 1	1928.6	0	37750.5	52	7	27	22.66	10.6872	0.4034
392	AAKG1_HUMAN	P54619	5 AMP activated protein kinase subunit gamma 1 OS Homo sapiens GN PRKAG1 PE 1 SV 1	312.565	1.41	37750.5	16	4	27	9.37	8.6752	0.3275
393	AAKG2_HUMAN	Q9UGJ0	5 AMP activated protein kinase subunit gamma 2 OS Homo sapiens GN PRKAG2 PE 1 SV 1	1184.93	0	63237.4	38	6	44	10.37	5.9618	0.377	44
422	AAKG2_HUMAN	Q9UGJ0	5 AMP activated protein kinase subunit gamma 2 OS Homo sapiens GN PRKAG2 PE 1 SV 1	198.974	2.79	63237.4	17	5	44	8.08	5.8068	0.3672
396	AAKG2_HUMAN	Q9UGJ0	5 AMP activated protein kinase subunit gamma 2 OS Homo sapiens GN PRKAG2 PE 1 SV 1	623.686	0.59	63237.4	30	5	44	11.95	1.2919	0.0817
797	AAMP_HUMAN	Q13685	Angio associated migratory cell protein OS Homo sapiens GN AAMP PE 1 SV 2	1165.75	0	47435.3	184	11	21	26.73	45.6196	2.164	45
798	AAMP_HUMAN	Q13685	Angio associated migratory cell protein OS Homo sapiens GN AAMP PE 1 SV 2	1297.92	0	47435.3	145	13	21	36.41	38.7612	1.8387
796	AAMP_HUMAN	Q13685	Angio associated migratory cell protein OS Homo sapiens GN AAMP PE 1 SV 2	489.199	0	47435.3	83	9	21	22.58	22.0257	1.0448
770	AAMP_HUMAN	Q13685	Angio associated migratory cell protein OS Homo sapiens GN AAMP PE 1 SV 2	855.304	0	47435.3	43	6	21	16.82	21.963	1.0418
799	AAMP_HUMAN	Q13685	Angio associated migratory cell protein OS Homo sapiens GN AAMP PE 1 SV 2	726.203	0	47435.3	52	4	21	12.67	16.6972	0.792
800	AAMP_HUMAN	Q13685	Angio associated migratory cell protein OS Homo sapiens GN AAMP PE 1 SV 2	692.13	0	47435.3	67	8	21	24.65	12.4888	0.5924
393	AAPK1_HUMAN	Q13131	5 AMP activated protein kinase catalytic subunit alpha 1 OS Homo sapiens GN PRKAA1 PE 1 SV 4	1551.85	0	64636.6	53	10	39	20.93	101.561	6.5646	46
396	AAPK1_HUMAN	Q13131	5 AMP activated protein kinase catalytic subunit alpha 1 OS Homo sapiens GN PRKAA1 PE 1 SV 4	1243.85	0	64636.6	61	9	39	17.89	15.5661	1.0061
394	AAPK1_HUMAN	Q13131	5 AMP activated protein kinase catalytic subunit alpha 1 OS Homo sapiens GN PRKAA1 PE 1 SV 4	959.269	0	64636.6	56	8	39	16.1	12.3043	0.7953
395	AAPK1_HUMAN	Q13131	5 AMP activated protein kinase catalytic subunit alpha 1 OS Homo sapiens GN PRKAA1 PE 1 SV 4	554.601	0	64636.6	44	7	39	11.81	10.8405	0.7007
392	AAPK1_HUMAN	Q13131	5 AMP activated protein kinase catalytic subunit alpha 1 OS Homo sapiens GN PRKAA1 PE 1 SV 4	709.225	0	64636.6	34	5	39	9.3	7.7935	0.5037
423	AAPK1_HUMAN	Q13131	5 AMP activated protein kinase catalytic subunit alpha 1 OS Homo sapiens GN PRKAA1 PE 1 SV 4	160.344	3.88	64636.6	24	6	39	6.62	3.2305	0.2088
604	AAR2_HUMAN	Q9Y312	Protein AAR2 homolog OS Homo sapiens GN AAR2 PE 1 SV 2	783.494	0	43871.5	48	6	28	19.53	17.423	0.7644	47
344	AASD1_HUMAN	Q9BTE6	Alanyl tRNA editing protein Aarsd1 OS Homo sapiens GN AARSD1 PE 1 SV 2	1411.3	0	45821.8	72	12	32	41.02	34.1599	1.5653	48
343	AASD1_HUMAN	Q9BTE6	Alanyl tRNA editing protein Aarsd1 OS Homo sapiens GN AARSD1 PE 1 SV 2	1539.92	0	45821.8	60	11	32	35.44	22.0784	1.0117
371	AASD1_HUMAN	Q9BTE6	Alanyl tRNA editing protein Aarsd1 OS Homo sapiens GN AARSD1 PE 1 SV 2	983.913	0	45821.8	42	6	32	23.54	21.1838	0.9707
370	AASD1_HUMAN	Q9BTE6	Alanyl tRNA editing protein Aarsd1 OS Homo sapiens GN AARSD1 PE 1 SV 2	804.79	0	45821.8	22	3	32	9.22	17.3968	0.7972
317	AASD1_HUMAN	Q9BTE6	Alanyl tRNA editing protein Aarsd1 OS Homo sapiens GN AARSD1 PE 1 SV 2	1910.64	0	45821.8	38	7	32	25	16.8942	0.7741
398	AASD1_HUMAN	Q9BTE6	Alanyl tRNA editing protein Aarsd1 OS Homo sapiens GN AARSD1 PE 1 SV 2	833.121	0	45821.8	51	8	32	23.54	14.3419	0.6572
290	AASD1_HUMAN	Q9BTE6	Alanyl tRNA editing protein Aarsd1 OS Homo sapiens GN AARSD1 PE 1 SV 2	1418.96	0	45821.8	49	7	32	21.12	10.3252	0.4731
316	AASD1_HUMAN	Q9BTE6	Alanyl tRNA editing protein Aarsd1 OS Homo sapiens GN AARSD1 PE 1 SV 2	709.901	0	45821.8	40	6	32	22.57	8.1411	0.373
397	AASD1_HUMAN	Q9BTE6	Alanyl tRNA editing protein Aarsd1 OS Homo sapiens GN AARSD1 PE 1 SV 2	548.065	0	45821.8	20	5	32	18.93	8.1309	0.3726
289	AASD1_HUMAN	Q9BTE6	Alanyl tRNA editing protein Aarsd1 OS Homo sapiens GN AARSD1 PE 1 SV 2	513.423	1.02	45821.8	17	4	32	6.8	7.1303	0.3267
425	AASD1_HUMAN	Q9BTE6	Alanyl tRNA editing protein Aarsd1 OS Homo sapiens GN AARSD1 PE 1 SV 2	424.956	0.76	45821.8	27	4	32	12.14	6.2436	0.2861
396	AASD1_HUMAN	Q9BTE6	Alanyl tRNA editing protein Aarsd1 OS Homo sapiens GN AARSD1 PE 1 SV 2	297.184	1.83	45821.8	11	4	32	6.07	3.8891	0.1782
196	AASS_HUMAN	Q9UDR5	Alpha aminoadipic semialdehyde synthase mitochondrial OS Homo sapiens GN AASS PE 1 SV 1	1053.68	0	102873	109	17	69	20.95	11.5814	1.1914	49
197	AASS_HUMAN	Q9UDR5	Alpha aminoadipic semialdehyde synthase mitochondrial OS Homo sapiens GN AASS PE 1 SV 1	356.231	0	102873	62	16	69	16.41	3.6759	0.3781
524	AATC_HUMAN	P17174	Aspartate aminotransferase cytoplasmic OS Homo sapiens GN GOT1 PE 1 SV 3	26539.7	0	46475.7	415	25	32	62.95	164.084	7.6259	50
522	AATC_HUMAN	P17174	Aspartate aminotransferase cytoplasmic OS Homo sapiens GN GOT1 PE 1 SV 3	27073.9	0	46475.7	335	24	32	72.4	163.104	7.5804
523	AATC_HUMAN	P17174	Aspartate aminotransferase cytoplasmic OS Homo sapiens GN GOT1 PE 1 SV 3	21405.4	0	46475.7	384	27	32	70.22	117.324	5.4527
497	AATC_HUMAN	P17174	Aspartate aminotransferase cytoplasmic OS Homo sapiens GN GOT1 PE 1 SV 3	12253.4	0	46475.7	245	23	32	59.32	98.6474	4.5847
525	AATC_HUMAN	P17174	Aspartate aminotransferase cytoplasmic OS Homo sapiens GN GOT1 PE 1 SV 3	8094.46	0	46475.7	192	23	32	60.29	46.6173	2.1666
498	AATC_HUMAN	P17174	Aspartate aminotransferase cytoplasmic OS Homo sapiens GN GOT1 PE 1 SV 3	3822.24	0	46475.7	118	14	32	42.13	41.465	1.9271
496	AATC_HUMAN	P17174	Aspartate aminotransferase cytoplasmic OS Homo sapiens GN GOT1 PE 1 SV 3	6186.64	0	46475.7	169	18	32	53.75	38.5624	1.7922
495	AATC_HUMAN	P17174	Aspartate aminotransferase cytoplasmic OS Homo sapiens GN GOT1 PE 1 SV 3	2422.77	0	46475.7	106	16	32	50.85	28.8735	1.3419
529	AATC_HUMAN	P17174	Aspartate aminotransferase cytoplasmic OS Homo sapiens GN GOT1 PE 1 SV 3	1734.29	0	46475.7	86	13	32	39.71	21.1312	0.9821
502	AATC_HUMAN	P17174	Aspartate aminotransferase cytoplasmic OS Homo sapiens GN GOT1 PE 1 SV 3	835.354	0	46475.7	56	9	32	28.81	19.1612	0.8905
521	AATC_HUMAN	P17174	Aspartate aminotransferase cytoplasmic OS Homo sapiens GN GOT1 PE 1 SV 3	883.294	0	46475.7	46	8	32	27.12	12.8568	0.5975
528	AATC_HUMAN	P17174	Aspartate aminotransferase cytoplasmic OS Homo sapiens GN GOT1 PE 1 SV 3	533.162	0	46475.7	31	7	32	16.95	12.6098	0.5861
501	AATC_HUMAN	P17174	Aspartate aminotransferase cytoplasmic OS Homo sapiens GN GOT1 PE 1 SV 3	799.773	0	46475.7	52	12	32	28.81	11.447	0.532
470	AATC_HUMAN	P17174	Aspartate aminotransferase cytoplasmic OS Homo sapiens GN GOT1 PE 1 SV 3	1285.65	0	46475.7	62	12	32	33.66	10.7172	0.4981
443	AATC_HUMAN	P17174	Aspartate aminotransferase cytoplasmic OS Homo sapiens GN GOT1 PE 1 SV 3	1330.07	0	46475.7	52	9	32	28.81	10.4838	0.4872
549	AATC_HUMAN	P17174	Aspartate aminotransferase cytoplasmic OS Homo sapiens GN GOT1 PE 1 SV 3	901.235	0	46475.7	47	8	32	23.97	9.8973	0.46
526	AATC_HUMAN	P17174	Aspartate aminotransferase cytoplasmic OS Homo sapiens GN GOT1 PE 1 SV 3	656.038	0	46475.7	35	7	32	17.68	9.1017	0.423
530	AATC_HUMAN	P17174	Aspartate aminotransferase cytoplasmic OS Homo sapiens GN GOT1 PE 1 SV 3	581.668	0	46475.7	47	10	32	21.31	8.2644	0.3841
442	AATC_HUMAN	P17174	Aspartate aminotransferase cytoplasmic OS Homo sapiens GN GOT1 PE 1 SV 3	553.077	0	46475.7	36	7	32	18.89	7.8015	0.3626
475	AATC_HUMAN	P17174	Aspartate aminotransferase cytoplasmic OS Homo sapiens GN GOT1 PE 1 SV 3	1388.97	0	46475.7	52	10	32	31.96	7.7552	0.3604
416	AATC_HUMAN	P17174	Aspartate aminotransferase cytoplasmic OS Homo sapiens GN GOT1 PE 1 SV 3	1083.43	0	46475.7	44	7	32	19.37	7.0994	0.3299
527	AATC_HUMAN	P17174	Aspartate aminotransferase cytoplasmic OS Homo sapiens GN GOT1 PE 1 SV 3	294.887	1.1	46475.7	34	9	32	19.13	6.1809	0.2873
469	AATC_HUMAN	P17174	Aspartate aminotransferase cytoplasmic OS Homo sapiens GN GOT1 PE 1 SV 3	384.479	0	46475.7	36	9	32	22.28	5.5979	0.2602
448	AATC_HUMAN	P17174	Aspartate aminotransferase cytoplasmic OS Homo sapiens GN GOT1 PE 1 SV 3	333.759	1.45	46475.7	29	7	32	18.16	5.1259	0.2382
499	AATC_HUMAN	P17174	Aspartate aminotransferase cytoplasmic OS Homo sapiens GN GOT1 PE 1 SV 3	370.114	0	46475.7	25	5	32	13.08	4.9062	0.228
500	AATC_HUMAN	P17174	Aspartate aminotransferase cytoplasmic OS Homo sapiens GN GOT1 PE 1 SV 3	300.619	2.06	46475.7	17	6	32	16.95	4.4954	0.2089
441	AATC_HUMAN	P17174	Aspartate aminotransferase cytoplasmic OS Homo sapiens GN GOT1 PE 1 SV 3	711.701	0	46475.7	30	6	32	20.58	4.0567	0.1885
415	AATC_HUMAN	P17174	Aspartate aminotransferase cytoplasmic OS Homo sapiens GN GOT1 PE 1 SV 3	534.317	0.68	46475.7	35	7	32	20.58	4.0363	0.1876
550	AATC_HUMAN	P17174	Aspartate aminotransferase cytoplasmic OS Homo sapiens GN GOT1 PE 1 SV 3	281.49	0.79	46475.7	18	5	32	12.35	3.9032	0.1814
503	AATC_HUMAN	P17174	Aspartate aminotransferase cytoplasmic OS Homo sapiens GN GOT1 PE 1 SV 3	247.476	1.1	46475.7	18	6	32	9.44	3.7832	0.1758
519	AATC_HUMAN	P17174	Aspartate aminotransferase cytoplasmic OS Homo sapiens GN GOT1 PE 1 SV 3	432.369	0.83	46475.7	19	5	32	10.41	3.5961	0.1671
516	AATC_HUMAN	P17174	Aspartate aminotransferase cytoplasmic OS Homo sapiens GN GOT1 PE 1 SV 3	143.87	0	46475.7	19	6	32	20.82	3.2642	0.1517
468	AATC_HUMAN	P17174	Aspartate aminotransferase cytoplasmic OS Homo sapiens GN GOT1 PE 1 SV 3	554.413	0	46475.7	16	4	32	13.56	3.1758	0.1476
531	AATC_HUMAN	P17174	Aspartate aminotransferase cytoplasmic OS Homo sapiens GN GOT1 PE 1 SV 3	249.079	0.81	46475.7	21	7	32	19.13	2.7205	0.1264
414	AATC_HUMAN	P17174	Aspartate aminotransferase cytoplasmic OS Homo sapiens GN GOT1 PE 1 SV 3	637.484	0.61	46475.7	23	5	32	17.68	2.0604	0.0958
428	ABC3G_HUMAN	Q9HC16	DNA dC dU editing enzyme APOBEC 3G OS Homo sapiens GN APOBEC3G PE 1 SV 1	263.67	0.82	47263.4	11	2	32	10.68	1.5742	0.0744	51
291	ABCAD_HUMAN	Q86UQ4	ATP binding cassette sub family A member 13 OS Homo sapiens GN ABCA13 PE 2 SV 3	366.717	0.69	580894	74	22	352	3.76	11.699	6.7959	52
262	ABCAD_HUMAN	Q86UQ4	ATP binding cassette sub family A member 13 OS Homo sapiens GN ABCA13 PE 2 SV 3	351.233	2.69	580894	61	18	352	2.04	9.3419	5.4267
184	ABCB6_HUMAN	Q9NP58	ATP binding cassette sub family B member 6 mitochondrial OS Homo sapiens GN ABCB6 PE 1 SV 1	688.561	0	94456	22	4	51	9.86	55.7079	5.2619	53
154	ABCB6_HUMAN	Q9NP58	ATP binding cassette sub family B member 6 mitochondrial OS Homo sapiens GN ABCB6 PE 1 SV 1	445.587	1.27	94456	18	4	51	3.92	47.6996	4.5055
158	ABCB6_HUMAN	Q9NP58	ATP binding cassette sub family B member 6 mitochondrial OS Homo sapiens GN ABCB6 PE 1 SV 1	217.858	1.42	94456	24	5	51	4.39	46.0004	4.345
133	ABCB6_HUMAN	Q9NP58	ATP binding cassette sub family B member 6 mitochondrial OS Homo sapiens GN ABCB6 PE 1 SV 1	582.955	0	94456	20	2	51	2.26	39.6176	3.7421
227	ABCB6_HUMAN	Q9NP58	ATP binding cassette sub family B member 6 mitochondrial OS Homo sapiens GN ABCB6 PE 1 SV 1	301.26	1.32	94456	31	2	51	2.14	23.1185	2.1837
155	ABCE1_HUMAN	P61221	ATP binding cassette sub family E member 1 OS Homo sapiens GN ABCE1 PE 1 SV 1	727.462	0	68283.9	77	14	43	25.21	15.5194	1.0597	54
182	ABCE1_HUMAN	P61221	ATP binding cassette sub family E member 1 OS Homo sapiens GN ABCE1 PE 1 SV 1	479.632	0	68283.9	40	7	43	10.68	14.1859	0.9687
208	ABCE1_HUMAN	P61221	ATP binding cassette sub family E member 1 OS Homo sapiens GN ABCE1 PE 1 SV 1	569.431	0.68	68283.9	48	9	43	16.53	14.0309	0.9581
209	ABCE1_HUMAN	P61221	ATP binding cassette sub family E member 1 OS Homo sapiens GN ABCE1 PE 1 SV 1	1205.72	0	68283.9	52	10	43	19.37	9.9485	0.6793
128	ABCE1_HUMAN	P61221	ATP binding cassette sub family E member 1 OS Homo sapiens GN ABCE1 PE 1 SV 1	212.392	2.29	68283.9	47	9	43	16.53	9.322	0.6365
157	ABCE1_HUMAN	P61221	ATP binding cassette sub family E member 1 OS Homo sapiens GN ABCE1 PE 1 SV 1	733.706	0	68283.9	50	8	43	15.36	9.0643	0.6189
158	ABCE1_HUMAN	P61221	ATP binding cassette sub family E member 1 OS Homo sapiens GN ABCE1 PE 1 SV 1	658.488	0	68283.9	51	9	43	17.03	8.9516	0.6112
183	ABCE1_HUMAN	P61221	ATP binding cassette sub family E member 1 OS Homo sapiens GN ABCE1 PE 1 SV 1	406.548	0.8	68283.9	30	7	43	10.85	8.4083	0.5742
263	ABCE1_HUMAN	P61221	ATP binding cassette sub family E member 1 OS Homo sapiens GN ABCE1 PE 1 SV 1	387.553	1.78	68283.9	41	8	43	10.68	7.9458	0.5426
154	ABCE1_HUMAN	P61221	ATP binding cassette sub family E member 1 OS Homo sapiens GN ABCE1 PE 1 SV 1	375.958	1.73	68283.9	34	7	43	13.19	7.8037	0.5329
210	ABCE1_HUMAN	P61221	ATP binding cassette sub family E member 1 OS Homo sapiens GN ABCE1 PE 1 SV 1	336.226	0	68283.9	47	8	43	17.53	7.3461	0.5016
236	ABCE1_HUMAN	P61221	ATP binding cassette sub family E member 1 OS Homo sapiens GN ABCE1 PE 1 SV 1	706.358	0	68283.9	62	11	43	20.2	7.1711	0.4897
159	ABCE1_HUMAN	P61221	ATP binding cassette sub family E member 1 OS Homo sapiens GN ABCE1 PE 1 SV 1	304.222	1.06	68283.9	43	10	43	19.2	6.6601	0.4548
130	ABCE1_HUMAN	P61221	ATP binding cassette sub family E member 1 OS Homo sapiens GN ABCE1 PE 1 SV 1	275.483	0.61	68283.9	38	9	43	14.02	5.5994	0.3823
237	ABCE1_HUMAN	P61221	ATP binding cassette sub family E member 1 OS Homo sapiens GN ABCE1 PE 1 SV 1	371.623	0.78	68283.9	47	7	43	14.02	5.4771	0.374
21	ABCE1_HUMAN	P61221	ATP binding cassette sub family E member 1 OS Homo sapiens GN ABCE1 PE 1 SV 1	187.279	3.86	68283.9	25	4	43	6.18	5.0502	0.3448
233	ABCE1_HUMAN	P61221	ATP binding cassette sub family E member 1 OS Homo sapiens GN ABCE1 PE 1 SV 1	163.939	1.63	68283.9	11	5	43	9.52	4.8393	0.3304
153	ABCE1_HUMAN	P61221	ATP binding cassette sub family E member 1 OS Homo sapiens GN ABCE1 PE 1 SV 1	372.497	0	68283.9	21	4	43	9.02	4.3874	0.2996
186	ABCE1_HUMAN	P61221	ATP binding cassette sub family E member 1 OS Homo sapiens GN ABCE1 PE 1 SV 1	329.627	2.24	68283.9	34	9	43	17.7	4.2033	0.287
180	ABCE1_HUMAN	P61221	ATP binding cassette sub family E member 1 OS Homo sapiens GN ABCE1 PE 1 SV 1	189.247	2.87	68283.9	14	5	43	7.51	3.6226	0.2474
17	ABCE1_HUMAN	P61221	ATP binding cassette sub family E member 1 OS Homo sapiens GN ABCE1 PE 1 SV 1	156.529	0	68283.9	29	8	43	13.19	3.507	0.2395
104	ABCE1_HUMAN	P61221	ATP binding cassette sub family E member 1 OS Homo sapiens GN ABCE1 PE 1 SV 1	150.485	3.15	68283.9	15	5	43	8.18	3.1764	0.2169
99	ABCE1_HUMAN	P61221	ATP binding cassette sub family E member 1 OS Homo sapiens GN ABCE1 PE 1 SV 1	210.748	1.1	68283.9	27	8	43	9.85	3.0994	0.2116
18	ABCE1_HUMAN	P61221	ATP binding cassette sub family E member 1 OS Homo sapiens GN ABCE1 PE 1 SV 1	197.863	1.85	68283.9	22	6	43	9.85	2.6013	0.1776
134	ABCE1_HUMAN	P61221	ATP binding cassette sub family E member 1 OS Homo sapiens GN ABCE1 PE 1 SV 1	236.74	1.86	68283.9	18	6	43	13.69	2.3933	0.1634
239	ABCE1_HUMAN	P61221	ATP binding cassette sub family E member 1 OS Homo sapiens GN ABCE1 PE 1 SV 1	241.812	0	68283.9	24	7	43	14.36	2.3609	0.1612
107	ABCE1_HUMAN	P61221	ATP binding cassette sub family E member 1 OS Homo sapiens GN ABCE1 PE 1 SV 1	223.344	1.52	68283.9	21	4	43	6.01	1.4713	0.1005
135	ABCF1_HUMAN	Q8NE71	ATP binding cassette sub family F member 1 OS Homo sapiens GN ABCF1 PE 1 SV 2	400.718	0	96382.1	43	8	66	7.93	33.685	3.2466	55
131	ABCF1_HUMAN	Q8NE71	ATP binding cassette sub family F member 1 OS Homo sapiens GN ABCF1 PE 1 SV 2	609.539	0	96382.1	51	11	66	12.54	31.7402	3.0592
186	ABCF1_HUMAN	Q8NE71	ATP binding cassette sub family F member 1 OS Homo sapiens GN ABCF1 PE 1 SV 2	661.916	1.04	96382.1	69	12	66	15.15	16.1811	1.5596
107	ABCF1_HUMAN	Q8NE71	ATP binding cassette sub family F member 1 OS Homo sapiens GN ABCF1 PE 1 SV 2	844.92	0	96382.1	95	16	66	20.47	14.659	1.4129
159	ABCF1_HUMAN	Q8NE71	ATP binding cassette sub family F member 1 OS Homo sapiens GN ABCF1 PE 1 SV 2	1282.4	0	96382.1	105	13	66	19.29	14.5822	1.4055
133	ABCF1_HUMAN	Q8NE71	ATP binding cassette sub family F member 1 OS Homo sapiens GN ABCF1 PE 1 SV 2	1145.64	0	96382.1	93	13	66	18.58	14.0695	1.356
185	ABCF1_HUMAN	Q8NE71	ATP binding cassette sub family F member 1 OS Homo sapiens GN ABCF1 PE 1 SV 2	370.69	0.72	96382.1	52	10	66	9.11	13.8345	1.3334
105	ABCF1_HUMAN	Q8NE71	ATP binding cassette sub family F member 1 OS Homo sapiens GN ABCF1 PE 1 SV 2	788.438	0	96382.1	84	12	66	15.86	13.7326	1.3236
132	ABCF1_HUMAN	Q8NE71	ATP binding cassette sub family F member 1 OS Homo sapiens GN ABCF1 PE 1 SV 2	1066.16	0	96382.1	92	13	66	17.75	12.9301	1.2462
134	ABCF1_HUMAN	Q8NE71	ATP binding cassette sub family F member 1 OS Homo sapiens GN ABCF1 PE 1 SV 2	395.022	0.69	96382.1	63	9	66	14.32	11.681	1.1258
158	ABCF1_HUMAN	Q8NE71	ATP binding cassette sub family F member 1 OS Homo sapiens GN ABCF1 PE 1 SV 2	569.076	0.65	96382.1	71	12	66	16.69	11.2468	1.084
106	ABCF1_HUMAN	Q8NE71	ATP binding cassette sub family F member 1 OS Homo sapiens GN ABCF1 PE 1 SV 2	472.847	0	96382.1	64	14	66	14.44	9.2497	0.8915
265	ABCF1_HUMAN	Q8NE71	ATP binding cassette sub family F member 1 OS Homo sapiens GN ABCF1 PE 1 SV 2	286.016	1.01	96382.1	42	5	66	8.76	7.5315	0.7259
266	ABCF1_HUMAN	Q8NE71	ATP binding cassette sub family F member 1 OS Homo sapiens GN ABCF1 PE 1 SV 2	344.394	0.56	96382.1	35	7	66	9.94	6.1287	0.5907
157	ABCF1_HUMAN	Q8NE71	ATP binding cassette sub family F member 1 OS Homo sapiens GN ABCF1 PE 1 SV 2	332.07	1.71	96382.1	47	10	66	8.88	5.7824	0.5573
80	ABCF1_HUMAN	Q8NE71	ATP binding cassette sub family F member 1 OS Homo sapiens GN ABCF1 PE 1 SV 2	250.89	0.45	96382.1	19	5	66	5.8	5.6804	0.5475
160	ABCF1_HUMAN	Q8NE71	ATP binding cassette sub family F member 1 OS Homo sapiens GN ABCF1 PE 1 SV 2	389.659	0.88	96382.1	45	9	66	11.36	5.577	0.5375
238	ABCF1_HUMAN	Q8NE71	ATP binding cassette sub family F member 1 OS Homo sapiens GN ABCF1 PE 1 SV 2	344.5	1.36	96382.1	46	8	66	11.83	5.1719	0.4985
81	ABCF1_HUMAN	Q8NE71	ATP binding cassette sub family F member 1 OS Homo sapiens GN ABCF1 PE 1 SV 2	179.866	0.95	96382.1	29	8	66	8.17	4.5588	0.4394
161	ABCF1_HUMAN	Q8NE71	ATP binding cassette sub family F member 1 OS Homo sapiens GN ABCF1 PE 1 SV 2	151.1	2.6	96382.1	32	8	66	8.64	3.2425	0.3125
210	ABCF1_HUMAN	Q8NE71	ATP binding cassette sub family F member 1 OS Homo sapiens GN ABCF1 PE 1 SV 2	181.256	2.55	96382.1	31	8	66	7.46	2.5247	0.2433
475	ABCF2_HUMAN	Q9UG63	ATP binding cassette sub family F member 2 OS Homo sapiens GN ABCF2 PE 1 SV 2	145.598	2.73	71860.7	28	6	57	2.41	78.7133	5.6564	56
581	ABCF2_HUMAN	Q9UG63	ATP binding cassette sub family F member 2 OS Homo sapiens GN ABCF2 PE 1 SV 2	200.018	0.68	71860.7	12	5	57	8.83	77.8535	5.5946
668	ABCF2_HUMAN	Q9UG63	ATP binding cassette sub family F member 2 OS Homo sapiens GN ABCF2 PE 1 SV 2	134.351	3.13	71860.7	16	2	57	1.28	77.4246	5.5638
189	ABCF2_HUMAN	Q9UG63	ATP binding cassette sub family F member 2 OS Homo sapiens GN ABCF2 PE 1 SV 2	207.489	1.77	71860.7	33	5	57	1.28	71.1351	5.1118
738	ABCF2_HUMAN	Q9UG63	ATP binding cassette sub family F member 2 OS Homo sapiens GN ABCF2 PE 1 SV 2	159.754	1.98	71860.7	12	2	57	1.28	68.6402	4.9325
50	ABCF2_HUMAN	Q9UG63	ATP binding cassette sub family F member 2 OS Homo sapiens GN ABCF2 PE 1 SV 2	196.713	2.16	71860.7	15	2	57	1.28	64.3254	4.6225
306	ABCF2_HUMAN	Q9UG63	ATP binding cassette sub family F member 2 OS Homo sapiens GN ABCF2 PE 1 SV 2	124.46	3.7	71860.7	19	6	57	4.49	59.0249	4.2416
348	ABCF2_HUMAN	Q9UG63	ATP binding cassette sub family F member 2 OS Homo sapiens GN ABCF2 PE 1 SV 2	213.205	0.69	71860.7	18	4	57	4.01	56.7741	4.0798
696	ABCF2_HUMAN	Q9UG63	ATP binding cassette sub family F member 2 OS Homo sapiens GN ABCF2 PE 1 SV 2	116.718	2.78	71860.7	29	6	57	5.46	43.5692	3.1309
442	ABCF2_HUMAN	Q9UG63	ATP binding cassette sub family F member 2 OS Homo sapiens GN ABCF2 PE 1 SV 2	169.626	4.02	71860.7	26	4	57	3.37	42.1403	3.0282
582	ABCF2_HUMAN	Q9UG63	ATP binding cassette sub family F member 2 OS Homo sapiens GN ABCF2 PE 1 SV 2	137.161	0.93	71860.7	22	4	57	5.14	40.6999	2.9247
528	ABCF2_HUMAN	Q9UG63	ATP binding cassette sub family F member 2 OS Homo sapiens GN ABCF2 PE 1 SV 2	140.026	0.68	71860.7	19	6	57	4.98	39.0725	2.8078
628	ABCF2_HUMAN	Q9UG63	ATP binding cassette sub family F member 2 OS Homo sapiens GN ABCF2 PE 1 SV 2	154.279	3.05	71860.7	11	3	57	2.89	38.9409	2.7983
558	ABCF2_HUMAN	Q9UG63	ATP binding cassette sub family F member 2 OS Homo sapiens GN ABCF2 PE 1 SV 2	177.683	0.72	71860.7	23	3	57	4.17	36.3962	2.6155
390	ABCF2_HUMAN	Q9UG63	ATP binding cassette sub family F member 2 OS Homo sapiens GN ABCF2 PE 1 SV 2	188.498	1.96	71860.7	23	6	57	5.14	35.7268	2.5674
102	ABCF2_HUMAN	Q9UG63	ATP binding cassette sub family F member 2 OS Homo sapiens GN ABCF2 PE 1 SV 2	153.596	1.28	71860.7	28	5	57	3.53	35.2927	2.5362
24	ABCF2_HUMAN	Q9UG63	ATP binding cassette sub family F member 2 OS Homo sapiens GN ABCF2 PE 1 SV 2	222.784	0.91	71860.7	20	6	57	6.42	33.8903	2.4354
53	ABCF2_HUMAN	Q9UG63	ATP binding cassette sub family F member 2 OS Homo sapiens GN ABCF2 PE 1 SV 2	272.425	1.31	71860.7	34	9	57	6.9	32.4939	2.335
77	ABCF2_HUMAN	Q9UG63	ATP binding cassette sub family F member 2 OS Homo sapiens GN ABCF2 PE 1 SV 2	141.306	2.97	71860.7	25	5	57	2.41	31.5024	2.2638
106	ABCF2_HUMAN	Q9UG63	ATP binding cassette sub family F member 2 OS Homo sapiens GN ABCF2 PE 1 SV 2	144.71	1.19	71860.7	24	4	57	5.14	26.2044	1.8831
654	ABCF2_HUMAN	Q9UG63	ATP binding cassette sub family F member 2 OS Homo sapiens GN ABCF2 PE 1 SV 2	196.29	0.94	71860.7	15	4	57	5.62	21.4467	1.5412
662	ABEC2_HUMAN	Q9Y235	Probable C U editing enzyme APOBEC 2 OS Homo sapiens GN APOBEC2 PE 1 SV 1	424.524	0	25931.3	22	5	16	26.79	53.8616	1.3967	57
578	ABHDA_HUMAN	Q9NUJ1	Mycophenolic acid acyl glucuronide esterase mitochondrial OS Homo sapiens GN ABHD10 PE 1 SV 1	14915.6	0	34274.7	144	11	23	41.5	113.788	3.9001	58
577	ABHDA_HUMAN	Q9NUJ1	Mycophenolic acid acyl glucuronide esterase mitochondrial OS Homo sapiens GN ABHD10 PE 1 SV 1	12349.5	0	34274.7	161	12	23	42.16	104.547	3.5833
579	ABHDA_HUMAN	Q9NUJ1	Mycophenolic acid acyl glucuronide esterase mitochondrial OS Homo sapiens GN ABHD10 PE 1 SV 1	7102.33	0	34274.7	103	10	23	32.03	47.279	1.6205
581	ABHDA_HUMAN	Q9NUJ1	Mycophenolic acid acyl glucuronide esterase mitochondrial OS Homo sapiens GN ABHD10 PE 1 SV 1	387.916	0.9	34274.7	27	7	23	28.43	24.2983	0.8328
580	ABHDA_HUMAN	Q9NUJ1	Mycophenolic acid acyl glucuronide esterase mitochondrial OS Homo sapiens GN ABHD10 PE 1 SV 1	3254.62	0	34274.7	74	8	23	29.74	19.6131	0.6722
604	ABHDA_HUMAN	Q9NUJ1	Mycophenolic acid acyl glucuronide esterase mitochondrial OS Homo sapiens GN ABHD10 PE 1 SV 1	1334.74	0	34274.7	44	7	23	20.59	11.4124	0.3912
576	ABHDA_HUMAN	Q9NUJ1	Mycophenolic acid acyl glucuronide esterase mitochondrial OS Homo sapiens GN ABHD10 PE 1 SV 1	1492.12	0	34274.7	44	8	23	30.39	8.0002	0.2742
419	ABHDB_HUMAN	Q8NFV4	Alpha beta hydrolase domain containing protein 11 OS Homo sapiens GN ABHD11 PE 2 SV 1	3858.81	0	34747.1	94	8	20	27.3	32.2702	1.1213	59
418	ABHDB_HUMAN	Q8NFV4	Alpha beta hydrolase domain containing protein 11 OS Homo sapiens GN ABHD11 PE 2 SV 1	2691.01	0	34747.1	72	8	20	31.11	23.5797	0.8193
446	ABHDB_HUMAN	Q8NFV4	Alpha beta hydrolase domain containing protein 11 OS Homo sapiens GN ABHD11 PE 2 SV 1	963.758	0	34747.1	55	7	20	23.17	16.4473	0.5715
527	ABHDB_HUMAN	Q8NFV4	Alpha beta hydrolase domain containing protein 11 OS Homo sapiens GN ABHD11 PE 2 SV 1	303.724	0.56	34747.1	28	5	20	11.11	8.5032	0.2955
445	ABHDB_HUMAN	Q8NFV4	Alpha beta hydrolase domain containing protein 11 OS Homo sapiens GN ABHD11 PE 2 SV 1	170.92	2.93	34747.1	20	4	20	9.52	7.0749	0.2458
554	ABHDB_HUMAN	Q8NFV4	Alpha beta hydrolase domain containing protein 11 OS Homo sapiens GN ABHD11 PE 2 SV 1	252.45	0	34747.1	11	2	20	5.71	6.8463	0.2379
499	ABHDB_HUMAN	Q8NFV4	Alpha beta hydrolase domain containing protein 11 OS Homo sapiens GN ABHD11 PE 2 SV 1	255.739	0.49	34747.1	21	5	20	14.6	4.4314	0.154
417	ABHDB_HUMAN	Q8NFV4	Alpha beta hydrolase domain containing protein 11 OS Homo sapiens GN ABHD11 PE 2 SV 1	155.098	3.61	34747.1	13	3	20	6.67	2.6627	0.0925
791	ABHEB_HUMAN	Q96IU4	Alpha beta hydrolase domain containing protein 14B OS Homo sapiens GN ABHD14B PE 1 SV 1	2755.14	0	22459.8	91	6	14	39.52	48.7049	1.0939	60
764	ABHEB_HUMAN	Q96IU4	Alpha beta hydrolase domain containing protein 14B OS Homo sapiens GN ABHD14B PE 1 SV 1	6709.43	0	22459.8	97	7	14	44.29	29.5594	0.6639
[truncated: 77,095 more rows]
