# Supplementary material for: Proteomic analysis of cellular soluble proteins from human bronchial smooth muscle cells by combining nondenaturing micro 2DE and quantitative LC‐MS/MS. 1. Preparation of more than 4000 native protein maps
Source: Electrophoresis. 2015 Jun 17;36(15):1711–23. doi: 10.1002/elps.201400573 (PMC6084315; doi:10.1002/elps.201400573)
Supplement: Supplementary file 2 — Table S2. [file ELPS-36-1711-s002.xlsx]

## Sheet: step 8
Supporting Information Table 2. Data used to prepare Fig. 6A and 6B.
1) Protein numbers are the same as in Supporting Information Table 1.
2) Proteins drawn in Fig. 6A and 6B were selected using the criteria described in the maintext Section 3.3 (the names are UniProt entry names without the part "_HUMAN").
3) Quantity of the top-three squares against the total quantity of the protein.
4) The peak positions were calculated according to the equation described in maintext Section 3.3.
5) Quantity of the top-three squares of the protein against the total protein quantity in the 30 mm ´ 40 mm gel area, in percent.
protein number1)	selected protein entry name2)	number of squares detected	top3 quantity in ng	top3 quantity ratio against total quantity3)	top3 squares peak position in pI axis4)	top3 squares peak position in App Mass axis4)	top3 quantity in % against protein quantity in 30 mm × 40 mm5)
4155	VINC	51	338.152	0.714846	9.19475	14.0503	0.29421
4106	UGGG1	28	80.1404	0.430639	18.8649	14	0.0697263
2958	PUR4	14	78.4782	0.621923	7.59684	18.167	0.0682801
3607	SPTN4	13	65.9471	0.592544	19.27	13.8012	0.0573774
4120	USP9X	13	63.6071	0.534897	18.5124	6.6863	0.0553414
975	DPP3	13	53.6273	0.654241	4.65788	25.2644	0.0466585
208	ANXA5	65	51.3428	0.425205	5.72132	35	0.0446709
1677	HYOU1	45	49.4012	0.400993	6.88874	13	0.0429816
3973	TRXR1	50	41.4379	0.448702	6.39636	18.1654	0.0360531
2886	PSA	33	39.9625	0.503291	5.74497	21.8231	0.0347694
2161	MDHC	41	38.6777	0.48318	8.00737	17	0.0336516
2856	PREP	14	35.2453	0.541705	11.2641	17.2796	0.0306652
2959	PUR6	66	34.8284	0.467412	12.9628	6	0.0303025
2734	PIGR	6	34.4313	0.846981	7.92225	19.8738	0.029957
3739	SYTC	39	32.7474	0.417246	9.28474	12.6994	0.0284919
2812	PPCE	13	31.6476	0.711268	5.44807	24.108	0.027535
2772	PLST	42	31.3919	0.417747	8.3035	21.2704	0.0273126
4080	UBP47	9	30.9434	0.701135	18.3778	13.5609	0.0269223
4035	UAP1	36	30.863	0.416822	6.70592	23.6624	0.0268524
2059	LRP1	7	29.6032	0.605836	7.86641	15.5806	0.0257563
4050	UBA6	24	29.5026	0.414208	8.55969	18.5493	0.0256688
1566	HECD1	15	28.1007	0.447409	22.2252	9.53423	0.0244491
85	ACPH	22	27.7696	0.437032	18.2821	14	0.024161
210	ANXA7	43	27.6729	0.404914	12.3508	14.7573	0.0240768
3801	TBCD	7	27.4597	0.717615	16.8212	15.4983	0.0238913
3033	RADI	42	25.2502	0.520384	11.6648	15.6553	0.021969
4107	UGPA	24	24.7068	0.488557	10.8	6	0.0214962
1900	KCRB	35	24.7012	0.448463	14.9271	26	0.0214913
2505	OAT	34	24.0077	0.449461	8.60742	20.7172	0.0208879
1482	GSHB	13	23.8674	0.760787	5.9075	21	0.0207659
454	CATA	15	23.7358	0.772069	13.712	11.5991	0.0206514
2377	NEUL	9	23.0144	0.775781	7.7301	21.7049	0.0200237
2756	PLCG1	8	22.6748	0.756816	17.1301	15	0.0197282
170	AMPB	20	22.5462	0.489357	8.26641	23.429	0.0196164
3873	THOP1	19	22.4971	0.426048	7	22.7684	0.0195736
2701	PGM2	12	22.0732	0.622826	9.82449	20	0.0192048
2032	LKHA4	10	21.4886	0.791465	6.79739	22.6849	0.0186962
2963	PURA2	24	21.1642	0.508545	7.39331	19.1748	0.0184139
1136	ERP44	34	21.0554	0.46985	5.18568	32	0.0183193
50	AATC	35	20.659	0.49177	10.0022	20	0.0179744
1031	ECM29	6	20.6528	0.784693	19.127	2	0.017969
381	BLMH	14	20.15	0.786633	7.41071	12.8393	0.0175315
3251	ROCK2	18	19.5994	0.439579	19.0363	6	0.0170525
2297	MYOF	7	19.5421	0.80284	21.6726	1.20309	0.0170026
116	ADHX	31	19.1344	0.409349	10.1161	18	0.0166479
3723	SYIM	23	19.0155	0.43347	12.924	17	0.0165445
1781	IPO9	20	18.976	0.482394	8.32357	18.4469	0.0165101
1483	GSHR	17	18.8678	0.661371	12.8195	12.485	0.016416
1122	ERAP1	13	18.7802	0.601833	11.2608	15.4155	0.0163397
3250	ROCK1	15	18.5756	0.517764	19.1477	7	0.0161617
442	CARM1	13	18.2319	0.629998	12.7295	9.22009	0.0158627
207	ANXA4	23	17.5179	0.570491	11.9279	20	0.0152415
2392	NHLC2	6	17.3637	0.827828	6.3409	20.7268	0.0151073
746	CPNE1	29	17.3209	0.401225	9	19.1786	0.0150701
3868	THIM	21	17.1212	0.468644	9.96479	8	0.0148963
665	CLIP1	11	17.0635	0.451648	15.6229	4.38378	0.0148461
3693	SUCB2	21	16.857	0.631755	9.76309	17	0.0146665
3133	RHG01	22	16.4735	0.558463	6.33674	27.2866	0.0143328
3431	SERC	39	16.2615	0.436835	7.03678	20	0.0141483
3598	SPSY	19	16.2278	0.550112	6	23.0268	0.014119
1258	FERM2	13	16.2073	0.500923	13.5778	15.8191	0.0141012
826	CUL4B	16	15.911	0.542795	11.0257	11.1708	0.0138434
3866	THIC	33	15.6589	0.465806	8.75008	15.5396	0.013624
669	CLU	14	15.5932	0.42837	16.333	7.62788	0.0135669
247	ARC1A	24	15.5353	0.513851	13.5587	8	0.0135165
3476	SIAS	16	15.5156	0.524023	8.38272	20.2757	0.0134994
1146	ETFA	38	15.4508	0.445993	9.32229	17.2731	0.013443
982	DPYL3	34	15.0378	0.400119	9	10.2043	0.0130837
1144	ESTD	15	15.0217	0.604863	7.3336	21.2978	0.0130697
4078	UBP2L	15	15.0163	0.49004	11.2768	26.7292	0.013065
2455	NU205	7	15.0054	0.595847	20.3549	8.29597	0.0130555
2972	PYGL	22	14.7014	0.483208	11.7033	12.1867	0.012791
1046	EFGM	24	14.6396	0.434553	15.3034	18.729	0.0127372
1176	F10A1	12	14.4392	0.484318	8.08509	18	0.0125628
908	DFNA5	16	14.2564	0.570311	6.27526	26.2515	0.0124038
53	ABCB6	5	14.1124	0.704275	21.3501	6.37286	0.0122785
1358	GBP1	13	14.0785	0.559261	9.95204	18	0.012249
824	CUL3	10	14.0643	0.7864	12.4979	10.8533	0.0122367
3504	SMC2	13	13.9444	0.489482	21.4909	2.23042	0.0121323
3496	SLK	12	13.7966	0.648559	13.2206	7.52227	0.0120038
2647	PDE5A	8	13.5679	0.758064	9.84794	12.6407	0.0118048
3400	SCOT1	8	13.5345	0.714889	7.49121	16.1392	0.0117757
2117	MAOX	13	13.5207	0.477102	9	16.0894	0.0117637
1368	GDE	5	13.5192	0.83148	11.8311	10.2195	0.0117624
437	CAPG	29	13.348	0.411904	9.66	20.722	0.0116134
2370	NEK9	11	13.0996	0.564431	11.783	18.2139	0.0113973
67	ACADM	18	12.9172	0.56462	19.8471	14	0.0112386
1672	HXK1	15	12.6214	0.50238	13.964	16	0.0109813
955	DNPEP	10	12.6106	0.733597	13.9597	6	0.0109719
1147	ETFB	31	12.3154	0.473826	9.32466	16.7286	0.010715
1636	HS74L	10	12.1109	0.655079	7.00941	12.7482	0.0105371
1408	GLOD4	18	12.0356	0.542384	6.31374	28.3697	0.0104716
2413	NNMT	20	12.0156	0.561325	10	26.0013	0.0104542
1884	KAT3	6	12.0095	0.655115	6.91299	20	0.0104489
30	A16A1	23	11.8674	0.490532	11	6.37106	0.0103252
376	BICD2	14	11.776	0.563612	19.4452	8.8041	0.0102457
11	2A5D	13	11.7294	0.66196	7.87937	15.4847	0.0102052
822	CUL1	11	11.6836	0.695229	14.126	10	0.0101653
1094	EMAL2	7	11.6732	0.865245	6.71523	25	0.0101563
1447	GOGA3	15	11.5062	0.507028	22.4235	4.84173	0.010011
4002	TTL12	20	11.3134	0.472609	9.25568	23.2963	0.00984324
76	ACL6A	8	11.2677	0.673209	6.29201	26.7845	0.00980348
873	DD19A	20	11.1502	0.498799	11.7311	14.8002	0.00970125
3603	SPT6H	7	10.8148	0.686898	24.1419	13.6066	0.00940943
2201	MIPEP	10	10.7977	0.721636	11.2313	17.8315	0.00939455
163	ALDH2	21	10.7619	0.579176	8.55362	12.7737	0.00936341
871	DCUP	19	10.7475	0.514636	5.94686	25	0.00935088
2381	NFH	37	10.627	0.468722	17.5909	4.14607	0.00924604
4223	XPO7	7	10.5052	0.75352	9.20176	11.7505	0.00914006
2921	PSMD4	37	10.5018	0.422183	19.2214	2.40985	0.00913711
864	DCPS	17	10.267	0.528361	6	21.3416	0.00893282
4084	UBQL1	15	10.2514	0.501115	6.27509	16.577	0.00891924
13	2A5G	7	10.2152	0.922807	7.58637	12.8703	0.00888775
2664	PDPR	8	10.1859	0.658663	17.1793	23	0.00886226
2249	MSH2	13	10.1251	0.637854	21.7765	15.3962	0.00880936
2398	NIF3L	8	9.9291	0.863445	6.56585	13.8501	0.00863883
361	BCAT1	9	9.9259	0.602461	2.35689	26.2151	0.00863604
1452	GORS2	6	9.8917	0.711869	3.79899	18.4815	0.00860629
954	DNMT1	10	9.8795	0.468829	23.662	5.07824	0.00859567
1439	GNPI1	14	9.6211	0.712368	9.03298	13	0.00837085
64	ACACA	5	9.3828	0.849015	22.8776	5.72427	0.00816352
1549	HBS1L	22	9.3432	0.677353	13.4934	6.85554	0.00812906
2813	PPCEL	10	9.1595	0.507471	19.9349	24	0.00796924
1888	KBP	13	9.1048	0.634472	16.2366	24	0.00792164
58	ABHDA	7	9.1039	0.807491	10.7844	22	0.00792086
2197	MINP1	13	9.0906	0.568963	11.2757	21.3334	0.00790929
890	DDX46	11	8.9044	0.46624	19.3494	16.7372	0.00774729
3136	RHG17	6	8.8554	0.887955	13.0623	8.99427	0.00770465
987	DRG2	8	8.8498	0.818229	19.6492	24	0.00769978
550	CDC42	26	8.8382	0.424689	5.59606	25.8041	0.00768969
206	ANXA3	9	8.8237	0.776126	10.2213	28.6495	0.00767707
2241	MPPA	11	8.7436	0.527263	8.66417	23.3154	0.00760738
1870	K6PL	29	8.7341	0.445479	10.5693	1	0.00759912
2924	PSMD8	23	8.5308	0.478962	19.2341	2.38527	0.00742223
3387	SC24A	7	8.5254	0.64108	23.0137	10	0.00741754
3952	TRFL	8	8.5252	0.670832	7.93746	18.7912	0.00741736
3099	RD23A	8	8.5234	0.673941	7.58341	26.3716	0.0074158
914	DHPR	17	8.5148	0.612558	8.25045	18	0.00740831
3912	TNPO2	27	8.3756	0.42655	9	18.8842	0.0072872
876	DDAH2	9	8.3658	0.74839	6.63528	28.8057	0.00727868
2279	MYH10	18	8.2738	0.544913	23.4624	1.92222	0.00719863
3281	RRP44	14	8.2716	0.434255	11.5985	15.7097	0.00719672
23	3HIDH	9	8.1668	0.790307	9.22029	17.3691	0.00710554
2499	NXN	21	8.1179	0.411214	6.69928	28.6901	0.00706299
495	CC171	6	8.0355	0.824424	19.6289	9.97889	0.0069913
4083	UBP7	12	7.9869	0.40991	19.4208	13.3411	0.00694901
2414	NNRE	6	7.9353	0.768344	6.28189	26.2507	0.00690412
1759	IMPA1	18	7.935	0.439785	6.55989	25.2073	0.00690386
3380	SBP1	15	7.8786	0.500909	9	20.1469	0.00685479
1231	FAF1	12	7.8702	0.627663	14.8573	20	0.00684748
3422	SEPR	9	7.8597	0.683839	8.56956	12.7272	0.00683834
2477	NUDT5	29	7.8376	0.464192	4.73522	30.5681	0.00681911
2453	NU155	11	7.8353	0.453657	19.6114	11.3169	0.00681711
4172	VPS4B	18	7.7797	0.459665	19.1633	15	0.00676874
2820	PPID	9	7.7363	0.729337	13.6842	19.8089	0.00673098
3982	TSNAX	10	7.7204	0.634927	6.7451	13.7111	0.00671714
1627	HPBP1	19	7.7077	0.554507	6.67338	17.7264	0.00670609
1683	ICAL	21	7.6825	0.409046	5	15.6948	0.00668417
2951	PTPA	11	7.6122	0.667544	7.92055	26	0.006623
1873	KAD2	9	7.5126	0.70377	10.8687	13.337	0.00653635
2983	QORX	8	7.3762	0.789557	9.34129	20.8565	0.00641767
446	CASP3	9	7.3423	0.664552	11.2358	21.3067	0.00638818
1943	KPCA	10	7.323	0.47714	10	17.0089	0.00637139
1764	INF2	6	7.2601	0.827588	16.7341	5.13071	0.00631666
3995	TTC27	6	7.2002	0.824104	8.20977	20.6142	0.00626454
2524	OFUT2	12	7.1997	0.469562	8.76152	20.9089	0.00626411
241	APT	17	7.1829	0.643249	4.71752	28.7977	0.00624949
1059	EI2BA	12	7.171	0.646654	14.2186	14.7686	0.00623914
1583	HIBCH	9	7.1252	0.671011	13.8239	19.6929	0.00619929
274	ARLY	5	7.1013	0.903968	11.8796	13.2633	0.0061785
1123	ERAP2	6	7.0878	0.682622	12.0088	14.6805	0.00616675
1343	GALM	7	7.0389	0.896881	10.6271	25	0.0061242
2049	LRC40	17	6.9357	0.413516	9.53442	18.4637	0.00603442
3137	RHG18	15	6.9341	0.509778	12.0534	16.6291	0.00603302
2567	PA1B3	24	6.9024	0.416578	8.19676	27.6799	0.00600544
2444	NT5D1	10	6.8891	0.605981	8.31278	23.4098	0.00599387
388	BRE1B	14	6.7447	0.411674	20.3515	4.32205	0.00586824
1680	IAH1	9	6.7246	0.680118	5	29.1582	0.00585075
3393	SCFD1	9	6.702	0.697181	8.50297	20.1876	0.00583108
1028	ECI1	7	6.6947	0.783381	10.9212	17	0.00582473
1112	EOGT	15	6.641	0.447139	13.6569	18.0285	0.00577801
825	CUL4A	23	6.6186	0.486787	12.4021	11.2026	0.00575852
1095	EMAL4	12	6.6158	0.496305	19.2932	16.2857	0.00575609
4060	UBE2K	18	6.5871	0.488777	6	18.2805	0.00573112
2435	NQO2	11	6.5602	0.757564	4.33714	27.8621	0.00570771
2113	MANBA	6	6.5452	0.817098	7.52255	19	0.00569466
1428	GMPR2	9	6.5408	0.696185	7.3813	15.269	0.00569083
1149	ETUD1	6	6.5248	0.696841	16.9885	15	0.00567691
2401	NIT2	17	6.5214	0.47574	9.24398	19	0.00567395
501	CCAR1	11	6.5088	0.560437	24	4.037	0.00566299
1879	KAP2	20	6.5005	0.519761	5.72761	31.4544	0.00565577
141	AK1C1	10	6.4967	0.580783	9	16.1081	0.00565246
2260	MTAP	13	6.4462	0.502541	13.2765	19.3445	0.00560853
2492	NUP93	10	6.3567	0.548374	20.4233	7.7855	0.00553066
4051	UBA7	5	6.3327	0.754234	8.27398	20.3504	0.00550977
2486	NUP43	16	6.314	0.451636	12.7223	32.3374	0.0054935
2784	PNPT1	7	6.258	0.627664	23.0328	11	0.00544478
1770	INO1	13	6.2472	0.576188	4.90621	14	0.00543538
678	CND1	7	6.1778	0.704079	21.2117	2.76456	0.005375
106	ACY1	6	6.1338	0.738478	9.18108	20.5612	0.00533672
3047	RASA1	10	6.0718	0.548264	10.6182	13.682	0.00528278
4036	UAP1L	11	6.0581	0.642919	7.67889	22.6829	0.00527086
2665	PDXK	13	6.0496	0.493221	8	23.3989	0.00526346
1082	EKI1	5	5.9438	0.803694	6.16461	31.3744	0.00517141
2782	PNPH	8	5.854	0.742517	8.71572	18.7681	0.00509328
1344	GALNS	12	5.8248	0.518488	17.3295	15.9927	0.00506788
4221	XPO4	7	5.812	0.595681	16.7455	16.5398	0.00505674
2373	NEMF	10	5.8116	0.504098	22.8633	6.68902	0.00505639
2336	NCDN	7	5.7318	0.630686	8	20.8922	0.00498696
3920	TOPK	14	5.6845	0.524589	13.2458	33.305	0.00494581
3825	TCPW	12	5.6402	0.666911	16.7023	3	0.00490726
1796	IRGQ	5	5.6244	0.729968	5.61521	22.7007	0.00489352
1565	HEBP1	20	5.6085	0.467769	7.76047	24.6203	0.00487968
260	ARHL2	14	5.5805	0.430282	7	30.8905	0.00485532
2783	PNPO	7	5.5775	0.754471	7.2251	28.7582	0.00485271
4073	UBP13	5	5.5744	0.838798	8.51498	19.7522	0.00485001
159	AL4A1	5	5.5667	0.836758	15.889	14	0.00484331
3553	SODC	14	5.5232	0.499896	6	26.9076	0.00480547
180	AN32E	11	5.486	0.517279	19.3343	35.6375	0.0047731
1052	EFTS	10	5.4538	0.624005	12.2661	22.3052	0.00474509
1811	ITPA	12	5.4535	0.572973	5.66544	26.2528	0.00474482
120	ADRM1	16	5.4141	0.601754	19.2002	2.36597	0.00471055
1312	FTO	10	5.3684	0.65179	16.7592	26.2577	0.00467078
2171	MEMO1	19	5.3403	0.402932	18.3852	18.5884	0.00464634
3791	TBC13	12	5.3224	0.604036	6.60313	26.7802	0.00463076
2644	PDE12	12	5.2339	0.550433	7.97274	27	0.00455376
2212	MK14	6	5.2033	0.714356	15.348	28.2637	0.00452714
469	CBPA4	6	5.1755	0.797335	14.5028	19.8074	0.00450295
524	CCD93	6	5.0885	0.826807	19.9359	4	0.00442726
2354	NDRG3	10	5.0732	0.599627	5.67886	29.3517	0.00441394
45	AAMP	6	5.0475	0.675368	14.1573	30	0.00439158
3661	STAT3	9	5.0321	0.507284	11.2971	13.3016	0.00437819
2172	MEP50	12	4.996	0.576313	18.2884	6.5246	0.00434678
87	ACSF2	7	4.9728	0.715387	11.2664	19.7786	0.00432659
2093	LZTL1	7	4.9327	0.763174	10.1003	19	0.0042917
74	ACDSB	12	4.9008	0.452274	17.7231	21.7261	0.00426395
149	AKT2	11	4.8741	0.569072	10.2605	21.3508	0.00424072
3628	SRRM1	10	4.8608	0.502938	24.862	3	0.00422915
3523	SMYD5	7	4.7993	0.711197	10.3637	28.25	0.00417564
3587	SPHM	17	4.7682	0.47351	14.5628	13.6996	0.00414858
386	BPNT1	13	4.7371	0.524869	7.72242	26.74	0.00412152
4101	UFD1	6	4.7105	0.873722	4.32527	33.1667	0.00409838
2845	PR40A	9	4.6918	0.447999	24.6091	2.39379	0.00408211
2973	PYGM	15	4.6678	0.494743	10.4472	15.667	0.00406123
62	ABR	6	4.6627	0.717869	12.7151	15.9743	0.00405679
956	DNPH1	8	4.6427	0.80001	4.44112	30.2601	0.00403939
963	DP13B	6	4.6291	0.671098	17.9765	15	0.00402755
562	CDK6	16	4.6172	0.506922	8.23891	23.4912	0.0040172
1497	GTF2I	9	4.6168	0.484902	21.7244	11.1105	0.00401685
3323	RTF1	11	4.5954	0.428515	23.7106	21.6517	0.00399823
3886	TIPRL	21	4.5541	0.468139	9.99008	29	0.0039623
2080	LXN	11	4.5102	0.466745	8.34919	31.451	0.00392411
258	ARHG1	9	4.5076	0.530855	18.5308	20.4679	0.00392184
279	ARMC9	6	4.4354	0.681384	17.2505	15.4467	0.00385903
1481	GSH1	6	4.3823	0.786274	7.97538	22	0.00381283
436	CAP2	11	4.3786	0.457018	15.0367	7	0.00380961
3568	SPAT5	6	4.3245	0.782587	19.3666	1.57692	0.00376254
3104	RECQ1	14	4.3155	0.471907	10.6548	9.65478	0.00375471
2195	MIF	14	4.2828	0.429001	24.7994	10	0.00372626
1485	GST2	6	4.2735	0.655003	8.34936	26.3152	0.00371816
3758	TACO1	9	4.2444	0.626276	16.5512	21.7635	0.00369285
3754	T3HPD	17	4.2353	0.455874	9.25417	22.2593	0.00368493
925	DIAP2	5	4.2108	0.763628	13.5983	5.79068	0.00366361
1776	IPO11	7	4.2041	0.564316	15.1516	16	0.00365778
4137	VATC1	12	4.2003	0.623727	15.7995	4.59386	0.00365448
1771	INPP	6	4.1847	0.786908	6.68915	27.8217	0.0036409
4180	WASH7	6	4.165	0.721537	23.4031	5.79306	0.00362376
2160	MD2L1	9	4.084	0.661387	6.23935	31.2292	0.00355329
2328	NB5R2	11	4.031	0.554287	14.753	19.6187	0.00350718
1908	KDM1A	7	4.0061	0.676649	20.5644	9.50266	0.00348551
1451	GOPC	9	4.0016	0.594088	15.3418	16.7511	0.0034816
2488	NUP54	17	3.9918	0.451224	13.7865	4.40448	0.00347307
2956	PUR1	12	3.9611	0.492209	17.2696	16.7236	0.00344636
1310	FSTL1	15	3.9512	0.489628	7.80872	22.4301	0.00343775
4188	WDR18	17	3.919	0.509219	12.7957	21.6228	0.00340973
4246	YI016	7	3.8781	0.688559	21.4186	15.6077	0.00337415
622	CHM4B	10	3.8636	0.585962	15.2577	30.6884	0.00336153
2086	LYPA1	8	3.8541	0.61972	9	20.0923	0.00335326
4081	UBP48	5	3.8457	0.73373	16.5944	16.771	0.00334596
1226	FABP5	15	3.8241	0.599642	8.37897	24.1997	0.00332716
2906	PSD10	6	3.8001	0.775641	7	33.9781	0.00330628
2577	PACN2	7	3.7969	0.749664	19.7935	16.1488	0.0033035
194	ANM7	5	3.7954	0.707187	6.26701	25.6576	0.00330219
3683	STRUM	14	3.7756	0.416053	23.4381	5.74293	0.00328497
3461	SH3L1	17	3.7503	0.668205	7.18708	29	0.00326295
4111	UMPS	11	3.732	0.55325	13.6805	15.6715	0.00324703
176	AN13A	10	3.6884	0.483148	6.30867	22.7216	0.0032091
456	CATC	11	3.6829	0.444881	11.3399	27.3745	0.00320431
828	CUTA	15	3.6399	0.414256	4.33641	28.7077	0.0031669
2982	QORL1	7	3.6164	0.740307	6.26189	25.7815	0.00314645
3933	TPMT	14	3.5961	0.58178	8	28.0585	0.00312879
4056	UBCP1	8	3.5929	0.530999	11	18.7938	0.00312601
2704	PGP	14	3.575	0.445566	6.63337	20.0115	0.00311043
3373	SAR1B	13	3.5683	0.50531	7.23653	32.3536	0.0031046
646	CK5P3	8	3.5498	0.660244	15.2124	23	0.00308851
48	AASD1	12	3.5477	0.455657	19.7148	13.2736	0.00308668
150	AKT3	8	3.5443	0.679167	9	24.0725	0.00308372
947	DNJC2	9	3.5364	0.558197	19.7313	6.415	0.00307685
4034	UACA	6	3.5307	0.629459	21.6765	2.74039	0.00307189
962	DOPD	21	3.5255	0.412653	13.7281	22.9806	0.00306737
3468	SHPK	5	3.5184	0.822671	13.5049	13.356	0.00306119
1479	GSDMD	6	3.5127	0.782809	6.51026	28.8869	0.00305623
2305	NAA10	16	3.4993	0.532083	16.8852	15	0.00304457
83	ACOX1	13	3.4916	0.453243	10.6927	14.6389	0.00303787
3800	TBCC	8	3.4916	0.638155	5.35373	32.3218	0.00303787
2979	QKI	8	3.4812	0.851212	19.4912	10.5531	0.00302882
3653	STABP	6	3.457	0.764535	9.86997	17.4677	0.00300777
3794	TBC23	5	3.4332	0.778133	18.3685	21.8052	0.00298706
1623	HOOK3	6	3.3534	0.747892	19.1618	11.3645	0.00291763
477	CBX1	18	3.3368	0.416018	18.9301	32.4293	0.00290319
1139	ES1	12	3.3164	0.4338	9.73981	23.6895	0.00288544
3769	TATD1	8	3.312	0.674968	8	22.8546	0.00288161
921	DHYS	11	3.2535	0.546118	18.4687	17.802	0.00283071
3025	RABP2	7	3.2459	0.708418	7.25235	30.7494	0.0028241
1563	HEAT3	10	3.2428	0.556074	17.5195	22.7239	0.0028214
2292	MYO1C	11	3.2382	0.420502	20.9715	4	0.0028174
2321	NAKD1	10	3.2338	0.528476	8.31276	19.6331	0.00281357
1675	HYI	5	3.2253	0.891262	5.86218	23.1019	0.00280618
777	CRLF3	5	3.1873	0.845213	15.6602	18.2588	0.00277311
569	CDV3	15	3.181	0.450765	6.23967	21.469	0.00276763
3243	RO52	8	3.17	0.633683	17.2588	15	0.00275806
2835	PPR18	9	3.1488	0.488383	6.30256	22.7211	0.00273962
1283	FLII	7	3.1416	0.59006	22.9733	9	0.00273335
2975	PYRG2	12	3.138	0.442583	16.3765	16.0113	0.00273022
1002	DUS4L	6	3.1209	0.842166	22.228	19.2576	0.00271534
270	ARL2	9	3.12	0.747413	16.8238	15.3936	0.00271456
2968	PXDN	5	3.0881	0.803941	18.7358	1.32671	0.00268681
136	AIMP2	11	3.0786	0.50624	19.907	1	0.00267854
2361	NDUV2	5	3.0743	0.94763	10.8531	21.1634	0.0026748
2543	OTU6B	8	3.0607	0.693926	9.49293	20.1767	0.00266297
3539	SNUT1	7	3.0561	0.800718	25.6797	1.64412	0.00265896
4042	UB2Q1	9	3.0413	0.545779	11.5778	23.2986	0.00264609
179	AN32B	7	3.0288	0.535663	20.308	35.6467	0.00263521
4315	ZRAB2	7	3.0222	0.499141	21.7087	31.3544	0.00262947
2225	MOB1A	14	3.0088	0.411685	11.299	25.0232	0.00261781
1581	HGS	12	2.9838	0.458552	10.6317	9.49239	0.00259606
12	2A5E	7	2.9804	0.71933	7	14.2618	0.0025931
3827	TCRG1	6	2.9771	0.66575	22.1455	2.51265	0.00259023
2807	PP2BB	10	2.9421	0.585341	7.03372	19.2825	0.00255978
2789	POP1	6	2.9048	0.702695	21.8867	6	0.00252733
2526	OGT1	5	2.9019	0.849726	8.75785	16.2912	0.0025248
2334	NCBP1	9	2.8949	0.602991	23.4502	10.7199	0.00251871
2485	NUP37	9	2.882	0.456605	7.2898	34.7369	0.00250749
1406	GLNA	5	2.8629	0.879701	13.8751	7.54298	0.00249087
3918	TOP1	7	2.8524	0.768034	26.649	3.17778	0.00248173
729	COR1B	11	2.8475	0.529511	15.7037	21.3211	0.00247747
356	BASP1	12	2.8325	0.589785	3.77066	22.671	0.00246442
26	5NTC	12	2.827	0.499867	19.2243	10.6122	0.00245964
3205	RLA2	15	2.8099	0.680511	17.9573	19	0.00244476
2814	PPCS	14	2.7997	0.4326	11.3029	20.3656	0.00243588
2348	NDK7	7	2.7833	0.760402	10.2347	22.3348	0.00242161
3525	SNAA	17	2.7788	0.462671	15.5993	30.2274	0.0024177
1475	GRPE1	17	2.7332	0.447047	10	15.9327	0.00237802
297	AS3MT	5	2.7185	0.834664	10.5899	24.7321	0.00236523
300	ASC	15	2.7161	0.449648	12.7092	22.3767	0.00236315
2143	MCCB	8	2.712	0.497387	14.7155	15.6625	0.00235958
2443	NT5C	8	2.7016	0.779031	9.14073	23.2342	0.00235053
1420	GLYG	10	2.6747	0.621994	5.77612	27.385	0.00232713
1455	GPCP1	7	2.6543	0.66624	7.19161	16.6868	0.00230938
3626	SRPR	5	2.6527	0.75554	16.2382	22.2432	0.00230799
1391	GGCT	7	2.6469	0.703888	5.58865	35.2751	0.00230294
668	CLPP	5	2.6403	0.910229	4.81597	13	0.0022972
961	DOHH	10	2.6355	0.575349	3.35162	33.7475	0.00229302
450	CASP8	7	2.6075	0.593409	6.75785	25.5084	0.00226866
2617	PAXI	8	2.6013	0.69189	6.11371	18.4139	0.00226326
2248	MRT4	5	2.5995	0.735194	24.9612	4.34026	0.0022617
4065	UBE2Z	10	2.5954	0.467051	12.4347	26.6838	0.00225813
679	CND2	6	2.5863	0.690085	21.2153	2.73684	0.00225021
974	DPP2	7	2.5863	0.644127	8.7624	16.7505	0.00225021
1424	GMFB	7	2.5701	0.702117	8.28859	35.803	0.00223612
262	ARI2	7	2.566	0.76581	12.317	23.1915	0.00223255
638	CIP2A	5	2.5327	0.805464	12.2864	8.28239	0.00220358
59	ABHDB	8	2.5121	0.710074	13.6739	16.2275	0.00218566
1490	GSTM4	5	2.5021	0.866498	8.22541	24.5708	0.00217696
3729	SYNCI	11	2.457	0.445464	20.2757	16.6766	0.00213772
726	COPZ1	15	2.4423	0.518084	23.1404	5	0.00212493
3984	TSR1	5	2.4405	0.885683	25.7659	6.34382	0.00212336
1041	EF2K	8	2.4379	0.617002	20.7881	22.6045	0.0021211
1634	HS12A	10	2.4324	0.560603	15.3132	15.5912	0.00211631
850	DBLOH	14	2.43	0.546694	10.9944	15	0.00211422
2914	PSF3	8	2.4268	0.677745	13.7797	20.4674	0.00211144
1013	DYN1	14	2.4228	0.414941	19.1445	7.76436	0.00210796
2778	PMM2	10	2.421	0.496147	12.5952	19.3092	0.00210639
3967	TRMB	13	2.4161	0.544596	7.80162	12.7183	0.00210213
3965	TRM61	8	2.4137	0.677397	16.5163	7.79156	0.00210004
2318	NAGAB	12	2.4093	0.411473	4.24933	23.6863	0.00209621
2251	MSRA	9	2.4001	0.560692	14.5939	20.2495	0.00208821
3277	RRAGC	11	2.3959	0.476872	16.7093	22.777	0.00208456
3945	TRA2A	11	2.3862	0.673497	24.8988	30.3967	0.00207612
4191	WDR4	5	2.385	0.843382	7.81509	12.7206	0.00207507
448	CASP6	13	2.3734	0.4594	13.6768	20.6082	0.00206498
2315	NADAP	5	2.3733	0.730763	15.6964	20.7211	0.00206489
643	CK054	8	2.3714	0.669207	14.3421	23.3137	0.00206324
3670	STK38	5	2.3639	0.754733	12.2202	18.3218	0.00205671
3054	RAVR1	5	2.3617	0.811218	8	24.2174	0.0020548
3016	RAB7A	20	2.3418	0.462797	10.151	22.3204	0.00203749
1340	GALE	12	2.3276	0.411666	7.44295	22.2811	0.00202513
852	DBR1	5	2.3074	0.801654	16	21.9954	0.00200756
2186	MGLL	13	2.2982	0.425813	10.6328	23.3725	0.00199955
475	CBS	8	2.2932	0.583779	8.34642	16.6575	0.0019952
2904	PSB8	9	2.287	0.511141	18.9881	5	0.00198981
3969	TRNT1	8	2.2847	0.531165	9.84764	22.0912	0.00198781
4093	UBXN7	8	2.2813	0.561482	11.6046	21.6338	0.00198485
3208	RM12	5	2.2264	0.762361	7.67418	21.6914	0.00193708
2458	NUBP1	8	2.2189	0.519065	8	29.0144	0.00193056
3036	RAE2	5	2.2148	0.803949	14.4072	22	0.00192699
2468	NUD16	12	2.1973	0.492337	15	17.9855	0.00191176
1731	IGBP1	6	2.1889	0.721243	16	25.0591	0.00190446
621	CHM4A	9	2.1872	0.622141	13.4054	31.2288	0.00190298
1419	GLYC	5	2.1514	0.804713	8.751	11.5314	0.00187183
1685	ICLN	6	2.1462	0.694653	16.1477	22	0.0018673
3438	SETD7	9	2.117	0.618138	7.21601	33.6221	0.0018419
1913	KGUA	15	2.1064	0.404976	7.6213	23.0881	0.00183268
2269	MTRR	5	2.1028	0.789754	9.51617	20.2081	0.00182954
1088	ELP1	5	2.0888	0.722493	22	9.10192	0.00181736
4175	VTA1	6	2.0856	0.684769	9.88056	16.7595	0.00181458
1986	LANC2	8	2.0786	0.697915	10.637	17.2626	0.00180849
2400	NIT1	7	2.0666	0.690916	12.4889	22.2001	0.00179805
3027	RAC2	17	2.0419	0.415984	6.32901	20.3367	0.00177656
2618	PBDC1	7	2.0272	0.782793	3.85808	32.3327	0.00176377
1697	IF1AY	13	2.0061	0.450061	19.6251	35.017	0.00174541
125	AGFG1	8	2.003	0.52597	14.43	8.54358	0.00174271
1691	IDH3G	7	2.0027	0.687717	13.3387	9.82549	0.00174245
3198	RL7	8	1.9881	0.639754	25.8132	1	0.00172975
3646	SSU72	6	1.9838	0.835988	18.3128	35.8008	0.00172601
2966	PUS7	5	1.9742	0.808899	8.23311	15.4534	0.00171766
3575	SPB8	9	1.942	0.605192	7.45778	30.2753	0.00168964
1696	IF1AX	9	1.9417	0.594428	20	34.8819	0.00168938
4236	YAP1	7	1.941	0.611589	10.5901	16.3162	0.00168877
3860	TGT	6	1.9209	0.608669	6.70415	20.4384	0.00167128
563	CDK7	6	1.9175	0.74388	13.7982	15.5324	0.00166832
3878	THUM3	7	1.9079	0.577172	16.3007	16.0072	0.00165997
2538	OSBL9	6	1.8814	0.64028	11.0882	22.2296	0.00163691
1430	GNA11	5	1.8674	0.781731	6.73937	27.7598	0.00162473
43	AAKG1	5	1.8649	0.71843	16.9592	15	0.00162256
3756	TAB1	9	1.8499	0.507434	7.79485	22.5565	0.00160951
2239	MPI	5	1.8343	0.804412	10	24.15	0.00159594
1613	HNRL2	9	1.7977	0.53406	24.2504	5.06353	0.00156409
1803	ISOC1	12	1.7812	0.444035	13.5537	11.2241	0.00154974
2743	PITH1	10	1.78	0.521948	16.9923	34.4808	0.00154869
3275	RRAGA	10	1.777	0.480063	16.5686	22.7541	0.00154608
2410	NMI	6	1.7608	0.679793	20.4811	11.7543	0.00153199
1229	FAD1	7	1.7452	0.657846	8.27286	18.3422	0.00151841
800	CSN7B	11	1.7402	0.423026	15.3494	5.73825	0.00151406
3462	SH3L3	12	1.7367	0.420702	3.97305	35.3509	0.00151102
3197	RL6	10	1.7228	0.472103	26.1408	1	0.00149892
3657	STAM2	7	1.7189	0.626033	11	9.15114	0.00149553
3732	SYNM	8	1.7187	0.524458	18.298	18.7194	0.00149536
2912	PSF1	7	1.7075	0.6203	13.6079	20.7734	0.00148561
909	DHAK	11	1.699	0.42526	12.0485	11.9515	0.00147822
3923	TOR1B	8	1.699	0.60454	19.2983	11.6885	0.00147822
1233	FAH2A	9	1.671	0.553605	19.2801	15.6924	0.00145386
2493	NUPL1	5	1.6519	0.690969	13.3742	5.2933	0.00143724
304	ASNA	12	1.6463	0.478075	10.2634	22.2843	0.00143237
627	CHSP1	11	1.6402	0.408681	8.73893	33.3526	0.00142706
2473	NUDC2	8	1.6235	0.723485	5.76273	29.3109	0.00141253
1118	EPN1	5	1.6197	0.828491	6.92141	15	0.00140922
3879	TIA1	12	1.6061	0.489158	10.6299	11.3284	0.00139739
2541	OSGEP	7	1.5998	0.578171	6.59601	24.6918	0.00139191
1562	HDHD2	6	1.5952	0.70556	6.23245	27.5293	0.00138791
2262	MTMR6	10	1.5829	0.487016	19	10.9366	0.0013772
3485	SIR5	6	1.5734	0.729913	15	18.8407	0.00136894
2374	NEMO	5	1.5716	0.767046	11.0298	19	0.00136737
1086	ELMO2	6	1.5678	0.616177	10.9709	17	0.00136407
383	BOLA2	12	1.5474	0.530349	12.3059	31.7001	0.00134632
3022	RABEK	8	1.5458	0.563893	8	28.9283	0.00134493
2624	PCCB	7	1.5184	0.652458	14.3173	4.78662	0.00132109
3237	RNH2A	9	1.5103	0.668481	7.19658	28.7344	0.00131404
3194	RL4	6	1.5088	0.700367	26.2276	1	0.00131273
1875	KAD5	8	1.4854	0.501435	19.6463	17.6971	0.00129237
3171	RL18	9	1.4839	0.579083	26.1561	1	0.00129107
717	COMT	5	1.4808	0.766857	6.82739	33.7501	0.00128837
4009	TX1B3	11	1.4791	0.443216	21.7425	12.5149	0.00128689
3876	THTR	6	1.4729	0.669378	15.2655	16.511	0.0012815
192	ANM3	5	1.4467	0.747301	19.6731	6.28665	0.0012587
3173	RL19	10	1.4379	0.440048	24.6505	1	0.00125105
3474	SIA8C	5	1.4366	0.727945	11.0929	18.8056	0.00124992
2157	MCTS1	12	1.4307	0.41826	21.2026	13.7974	0.00124478
936	DLRB1	14	1.4257	0.506375	9.82626	22	0.00124043
3304	RS6	11	1.42	0.476462	26.3648	1.26444	0.00123547
2256	MTA1	8	1.4029	0.57003	20	5.08839	0.0012206
1402	GLCM	7	1.4024	0.562084	7.71977	16.5126	0.00122016
2848	PRDC1	13	1.3709	0.52078	9.01007	20	0.00119275
3495	SLIRP	12	1.3686	0.481054	18.2878	15.2912	0.00119075
692	CNRP1	10	1.3602	0.587382	10.498	20.3677	0.00118344
401	C10	6	1.3474	0.622787	5	31.1893	0.00117231
2406	NLE1	5	1.3326	0.775489	18.1487	17	0.00115943
3199	RL7A	10	1.3235	0.540491	26.0386	1	0.00115151
4162	VP26B	6	1.3184	0.680886	23.8152	16	0.00114708
3627	SRR	5	1.3174	0.81001	13	21.1947	0.00114621
2076	LUM	5	1.3045	0.750662	16.213	16	0.00113498
3200	RL8	11	1.3013	0.427947	26.0582	1	0.0011322
2266	MTND	6	1.289	0.607103	7	32.0126	0.0011215
2635	PCP	6	1.2876	0.7209	15.264	15.7274	0.00112028
690	CNPY3	7	1.2716	0.657872	13.0335	24	0.00110636
3834	TEBP	8	1.26	0.65329	14.2771	34.7409	0.00109626
534	CD027	12	1.2353	0.447151	20.6126	16.3627	0.00107477
3396	SCLY	8	1.2292	0.543173	10.7095	19.5744	0.00106947
1106	ENOF1	5	1.2289	0.750015	12.4722	23.1824	0.00106921
4100	UFC1	5	1.2275	0.665203	14	16.0574	0.00106799
3293	RS21	13	1.2273	0.424539	11.0378	26	0.00106781
1355	GATL2	5	1.219	0.769279	6	26.3114	0.00106059
2649	PDE6D	6	1.2132	0.746401	9.45549	27.1693	0.00105555
4059	UBE2C	10	1.1974	0.55101	12.2444	16.4177	0.0010418
2228	MOC2B	5	1.1813	0.845295	5.20486	25.6682	0.00102779
3310	RSMN	9	1.1697	0.439373	23.7068	12.1331	0.0010177
2069	LSM2	10	1.1453	0.614992	18.2767	21.4826	0.00099647
3594	SPRC	6	1.0929	0.646228	17.7759	30.2902	0.000950879
1762	IN35	5	1.0866	0.721514	20.2777	11.6813	0.000945398
2870	PRP4	10	1.0835	0.460417	23.7205	6.26673	0.000942701
3178	RL23A	11	1.0568	0.436172	25.7161	2.14468	0.00091947
3639	SRSF9	15	1.0532	0.50402	24.509	28.6231	0.000916338
872	DCXR	7	1.0472	0.552729	11	9.96314	0.000911118
4197	WDR61	5	1.0429	0.755123	6.20654	31.414	0.000907377
3962	TRM1	6	1.0411	0.616437	22.6248	11.0678	0.000905811
2676	PELO	8	1.0316	0.592533	24.2654	24.6727	0.000897545
2475	NUDT3	6	1.0092	0.806586	7	34.298	0.000878056
710	COMD3	7	1.003	0.625858	19.3483	3.75184	0.000872662
1653	HSP7E	10	1.0004	0.406584	19.3327	6.35246	0.000870399
2332	NC2B	5	0.9793	0.842699	20.4274	27.2364	0.000852041
3285	RS13	12	0.974	0.431279	26.3776	1.29189	0.00084743
433	CANB1	5	0.9678	0.835319	5.59713	19.2741	0.000842036
737	CP080	5	0.9655	0.695154	8	25.0108	0.000840035
489	CC124	6	0.9647	0.722027	24	11.1634	0.000839339
3080	RBM4	11	0.9593	0.431631	14.0234	20.998	0.00083464
1415	GLTP	8	0.9489	0.6244	18.1128	22	0.000825592
2331	NC2A	6	0.9471	0.659036	20.4539	27.7768	0.000824026
1405	GLMN	5	0.9301	0.730235	7	18.0063	0.000809235
3169	RL15	11	0.924	0.523364	26.1182	1	0.000803927
3166	RL13	9	0.9195	0.596149	26.1532	1	0.000800012
2065	LSG1	5	0.8975	0.659635	20.004	22.7064	0.000780871
3436	SETD3	7	0.8242	0.519312	16.92	20.2802	0.000717096
1030	ECM1	6	0.8214	0.608625	8.69369	15.7023	0.00071466
3295	RS24	9	0.8092	0.591348	26.373	1.56179	0.000704046
2518	ODP2	5	0.791	0.682779	10.6291	1	0.000688211
2545	OVCA2	9	0.7604	0.579617	7.67964	21.7073	0.000661587
3288	RS16	13	0.7503	0.413913	25.3137	1	0.0006528
3168	RL14	7	0.7487	0.577433	26.1163	1	0.000651407
3632	SRSF2	6	0.7451	0.660608	24.7037	30.3224	0.000648275
256	ARFP1	8	0.7413	0.59162	12.399	12.2858	0.000644969
3926	TPD54	6	0.7296	0.709107	19.348	1	0.000634789
3421	2014-09-15	5	0.7235	0.75122	19.587	12.2668	0.000629482
3201	RL9	8	0.7002	0.494736	26.2982	1.64653	0.00060921
1162	EXOS2	7	0.6958	0.659276	19.5341	16.2015	0.000605382
3270	RPP30	7	0.6881	0.609154	22.0337	6	0.000598682
714	COMD7	6	0.6856	0.656265	20.0165	4	0.000596507
2562	P5CR1	7	0.6851	0.563358	19.744	4.14231	0.000596072
3183	RL27A	14	0.6647	0.403705	26.6683	1.22762	0.000578323
4057	UBE2A	7	0.6427	0.606836	19.234	29.2672	0.000559182
1049	EFHD2	5	0.6403	0.769406	7.73872	19.8902	0.000557094
3294	RS23	11	0.6076	0.481458	26.5616	1.2342	0.000528643
2688	PFD4	11	0.5952	0.402054	9.36273	16.3093	0.000517855
3752	T2FB	5	0.5822	0.758765	23.1814	21.6008	0.000506544
449	CASP7	5	0.5699	0.716225	10.471	22.2188	0.000495842
104	ACTY	7	0.5672	0.654814	21.8147	4	0.000493493
1023	ECH1	7	0.5557	0.488485	25.3698	11.6804	0.000483488
3872	THOC4	6	0.5394	0.591253	26.3487	1.6003	0.000469306
716	COMDA	5	0.5165	0.683291	19.958	4	0.000449382
3283	RS11	5	0.5153	0.875616	26.2375	1	0.000448337
3937	TPPC4	6	0.4926	0.679542	8.7499	27.5546	0.000428587
321	ATGA1	7	0.4427	0.561659	11	25.0239	0.000385172
3086	RBPMS	6	0.4372	0.667175	10.7264	15.5919	0.000380386
4095	UCHL3	5	0.4057	0.826947	6	3.14444	0.00035298
2215	ML12A	7	0.3992	0.572166	22.1976	1.69489	0.000347325
2774	PM14	7	0.2201	0.634294	21.0332	2	0.000191498
